# Supplementary material for: Evolutionary model for the unequal segregation of high copy plasmids
Source: PLoS Comput Biol. 2019 Mar 5;15(3):e1006724. doi: 10.1371/journal.pcbi.1006724 (PMC6420036; doi:10.1371/journal.pcbi.1006724)
Supplement: S1 Data — (ZIP) [file pcbi.1006724.s002.zip]

Archive with 2 entries (2 files):
- dataSupplement/readme.txt
- dataSupplement/red_tree_2.csv
