# Supplementary material for: Evolutionary model for the unequal segregation of high copy plasmids
Source: PLoS Comput Biol. 2019 Mar 5;15(3):e1006724. doi: 10.1371/journal.pcbi.1006724 (PMC6420036; doi:10.1371/journal.pcbi.1006724)
Supplement: S1 Data — (ZIP) [file pcbi.1006724.s002.zip › dataSupplement/readme.txt]

The data have been processed by the TLMtracker software
(http://www.tlmtracker.tu-bs.de). Please find closer informations
about format description there. 
