# Supplementary material for: Evolutionary model for the unequal segregation of high copy plasmids
Source: PLoS Comput Biol. 2019 Mar 5;15(3):e1006724. doi: 10.1371/journal.pcbi.1006724 (PMC6420036; doi:10.1371/journal.pcbi.1006724)
Supplement: S1 Data — (ZIP) [file pcbi.1006724.s002.zip › dataSupplement/red_tree_2.csv]

index_.	parentindex_.	time_h	xposition_microm	yposition_microm	length_microm	diameter_mircom	cell_area_sqrmicrom	mean_fluorescence_AU	max_fluorescence_AU	stdev_fluorescence_AU	age_cellsegm	userdata_.	norm_fluorescence	poleage	agehistory
1	0	0	37.9073	23.4927	8.4908	1.7115	10.6636	9156.3593	18432	3011.3326	0	NA	0.0563607018498261	0	NA
66	0	0	40.8358	22.8879	11.0536	2.2706	13.0111	7527.3528	15616	2639.2983	0	NA	0.0148224568656499	0	NA
129	0	0	44.7371	27.6536	10.5421	1.665	13.1374	7891.6923	16896	2622.9551	0	NA	0.0241127963507362	0	NA
1	0	0.083333	37.7755	24.613	8.518	1.7904	11.0847	8833.8234	17152	2899.8476	0	NA	0.0481363177050165	0	NA
66	0	0.083333	40.8845	24.2064	11.322	2.3983	13.5269	7553.8926	15104	2605.9936	0	NA	0.0154991986185103	0	NA
129	0	0.083333	45.1457	29.0762	10.7112	1.6863	13.4637	7564.1095	15360	2676.5615	0	NA	0.0157597206576666	0	NA
1	0	0.16667	37.2021	24.244	8.8216	1.8186	11.6637	8793.8773	18176	2841.6517	0	NA	0.0471177269946894	0	NA
66	0	0.16667	40.4078	23.8801	12.1879	2.5391	14.2743	7278.2537	16384	2716.4564	0	NA	0.0084706470716817	0	NA
129	0	0.16667	44.5553	28.7508	11.2232	1.7064	14.369	7589.7905	15104	2671.4913	0	NA	0.0164145637595441	0	NA
1	0	0.25	36.8886	24.228	8.7918	1.8303	11.59	8984.1817	19200	2857.3564	0	NA	0.0519703232174587	0	NA
66	0	0.25	40.1752	24.0677	12.5031	2.6606	14.8533	7211.5436	16384	2778.089	0	NA	0.00676959770403406	0	NA
129	0	0.25	44.4106	29.0314	11.5587	1.7359	14.9269	7396.9196	18176	2691.9363	0	NA	0.0114965240251916	0	NA
1	0	0.33333	36.3554	24.6009	9.0697	1.8214	11.9268	9150.7008	21760	3093.7396	0	NA	0.0562164150349835	0	NA
67	66	0.33333	37.5238	22.289	6.2235	1.8559	7.5372	7396.1117	15616	2742.53	1	NA	0.0114759232798153	1	NA
129	0	0.33333	43.9754	29.3542	12.3548	1.7418	15.927	7601.9987	17408	2788.3163	0	NA	0.0167258622119541	0	NA
104	66	0.33333	42.0069	26.4444	6.8171	1.4454	7.4424	7127.4455	18176	2719.0695	1	NA	0.0046251695016274	1	NA
1	0	0.41667	35.568	24.5358	9.3266	1.784	11.8637	9684.1597	19456	3100.8328	0	NA	0.0698191517196984	0	NA
67	66	0.41667	36.8788	22.459	6.5063	1.9293	8.0214	7431.0551	15872	2610.3751	1	NA	0.0123669495033326	1	NA
129	0	0.41667	43.5565	29.6273	12.6398	1.6629	15.5586	7467.6482	16128	2701.5001	0	NA	0.0133000416380358	0	NA
104	66	0.41667	41.2572	26.5392	6.4961	1.5299	7.3582	6946.0601	15104	2690.4113	1	NA	0	1	NA
1	0	0.5	35.0456	24.9278	9.8473	1.8296	12.8321	9381.0664	19456	3279.3448	0	NA	0.0620905369176934	0	NA
67	66	0.5	36.4794	22.9516	6.9981	1.9698	8.1056	7564.6338	16896	2780.6668	1	NA	0.0157730898503894	1	NA
129	0	0.5	43.0866	30.1382	13.1913	1.7162	16.7902	7666.0364	16384	2756.6098	0	NA	0.018358767710381	0	NA
104	66	0.5	41.1167	27.2944	7.196	1.4297	7.7266	7076.97	15360	2706.3469	1	NA	0.00333808827469628	1	NA
1	0	0.58333	34.6529	25.0272	9.9102	1.7686	12.4742	10822.8591	22016	3353.2119	0	NA	0.0988549932835807	0	NA
67	66	0.58333	35.9349	23.1264	7.7005	1.6548	8.3793	7677.7487	16640	2771.2348	1	NA	0.0186574211452986	1	NA
129	0	0.58333	42.9595	30.4447	13.5382	1.7057	16.906	8530.2516	17408	2799.8382	0	NA	0.0403955015703434	0	NA
104	66	0.58333	40.9442	27.6177	7.3876	1.3931	7.7372	7546.6014	15360	2766.9251	1	NA	0.0153132793776548	1	NA
1	0	0.66667	33.9604	25.1163	10.1048	1.8872	13.3164	10865.5304	22016	3311.0392	0	NA	0.0999430742170781	0	NA
67	66	0.66667	35.229	23.1047	7.9213	1.6573	8.9899	8106.5667	17408	2913.0246	1	NA	0.0295919061443606	1	NA
130	129	0.66667	39.3111	30.0834	6.8052	1.7621	9.1583	8390.3264	16896	2811.2134	1	NA	0.0368275310084949	1	NA
104	66	0.66667	40.2603	27.8776	7.7758	1.4704	8.6004	7513.929	15616	2700.1359	1	NA	0.0144801616734462	1	NA
185	129	0.66667	45.9623	31.6365	7.3694	1.7652	9.7688	8096.2759	16640	2680.1443	1	NA	0.0293294997196575	1	NA
1	0	0.75	33.8819	25.3044	10.5326	1.8492	13.6111	11654.8306	24576	3723.1702	0	NA	0.120069540915436	0	NA
67	66	0.75	35.1665	23.2322	8.0387	1.7684	9.1372	8488.9954	18688	2927.3664	1	NA	0.0393435044526424	1	NA
130	129	0.75	39.405	30.3374	7.2403	1.7246	9.5162	9089.9823	18176	3110.013	1	NA	0.0546681462416596	1	NA
104	66	0.75	40.3933	28.1884	7.9272	1.4616	8.7793	7720.8249	15872	2805.9913	1	NA	0.0197558266756556	1	NA
185	129	0.75	46.3006	31.9855	7.4201	1.7282	9.6109	8436.5038	17664	2863.6625	1	NA	0.0380050144340873	1	NA
1	0	0.83333	33.0846	25.3987	10.8701	1.8443	13.9795	12281.4458	26368	3878.5323	0	NA	0.136047682002294	0	NA
67	66	0.83333	34.4489	23.4682	8.3299	1.8103	9.632	8496.682	17152	2835.0188	1	NA	0.039539506048643	1	NA
130	129	0.83333	38.6593	30.6288	7.7685	1.7445	10.2215	9298.7848	17664	2847.2859	1	NA	0.0599924278809952	1	NA
104	66	0.83333	39.8078	28.547	8.24	1.4468	9.032	7911.5338	17408	2636.0898	1	NA	0.0246187372956333	1	NA
185	129	0.83333	45.9238	32.3664	7.5477	1.7176	9.7583	8809.493	17920	2827.82	1	NA	0.0475159137251902	1	NA
1	0	0.91667	33.0638	25.4377	10.785	1.8296	13.6216	13553.3601	32000	4220.702	0	NA	0.168480387330528	0	NA
67	66	0.91667	34.4845	23.5446	8.3845	1.8489	9.6109	8392.2015	19968	2905.4702	1	NA	0.0368753444230944	1	NA
130	129	0.91667	38.8799	30.8555	8.0289	1.7144	10.3899	9858.9828	20480	3024.472	1	NA	0.0742769882947478	1	NA
104	66	0.91667	39.8748	28.801	8.7675	1.4898	9.7688	7912	16384	2790.4503	1	NA	0.024630624989029	1	NA
185	129	0.91667	46.352	32.7254	7.5869	1.7345	9.8109	9349.4936	18944	2890.9888	1	NA	0.0612854580544498	1	NA
1	0	1	35.1984	25.5555	11.5723	1.8771	14.7901	13649.8107	32000	4201.2545	1	NA	0.170939793509491	0	NA
67	66	1	36.7859	23.7395	9.1071	2.0959	11.032	8698.3817	18944	3009.6753	2	NA	0.0446826724828069	1	NA
130	129	1	40.976	31.1386	8.6062	1.7412	11.2952	10479.7763	21248	2989.905	1	NA	0.0901066811091007	1	NA
104	66	1	42.1703	29.0987	9.1431	1.6234	10.3057	8168.9888	16640	2721.2692	1	NA	0.0311836152518607	1	NA
185	129	1	48.8333	33.0681	7.9952	1.7794	10.5583	9376.7976	19968	3050.0591	1	NA	0.0619816862408002	1	NA
1	0	1.0833	35.1497	25.6751	11.4166	1.8666	14.4217	15233.4949	35328	4817.965	1	NA	0.211322359372285	0	NA
67	66	1.0833	36.7492	24.0173	9.3798	1.9295	10.9689	9121.6583	20480	3125.5781	2	NA	0.0554758566148955	1	NA
130	129	1.0833	41.0289	31.4311	9.0752	1.7529	11.79	10974.1714	23808	3129.424	1	NA	0.102713324963976	1	NA
104	66	1.0833	42.2622	29.4658	9.5054	1.5614	10.7689	8525.5758	16384	2775.8872	1	NA	0.0402762727484222	1	NA
185	129	1.0833	49.1071	33.3843	8.204	1.7584	10.6847	10064.4571	19200	2999.7311	1	NA	0.0795164037368299	1	NA
1	0	1.1667	34.4124	25.8728	11.7923	1.8895	14.7796	16756.8775	42752	6115.4551	1	NA	0.250167287028148	0	NA
67	66	1.1667	36.0641	24.2855	9.9624	1.9011	11.7373	9785.1695	19712	3246.0057	2	NA	0.0723948135222773	1	NA
130	129	1.1667	40.4871	31.652	9.7356	1.7004	12.1795	12524.529	23808	3340.678	1	NA	0.142246091593132	1	NA
104	66	1.1667	41.7303	29.7694	9.8086	1.5348	11.0215	9104.0153	19200	2925.1065	1	NA	0.0550259755025391	1	NA
185	129	1.1667	48.8134	33.728	8.3727	1.7564	10.8531	11194.7236	22784	3203.0606	1	NA	0.10833721370561	1	NA
2	1	1.25	33.964	23.0585	6.7255	1.6215	8.2425	16744.9502	36096	5473.8447	1	NA	0.249863151280746	1	NA
39	1	1.25	34.7372	29.0836	5.7049	1.7439	7.1898	13844.6149	23552	3365.9636	2	NA	0.175907130707683	1	NA
67	66	1.25	36.1505	24.3356	10.1577	1.9001	12.4847	10505.2816	24576	3137.4227	2	NA	0.090757044014218	1	NA
130	129	1.25	40.3686	31.9283	10.1493	1.6753	12.5584	11373.8676	22528	2988.8548	1	NA	0.112905229462113	1	NA
104	66	1.25	41.8744	29.9462	9.8427	1.4493	10.6426	9556.5737	19200	2820.0256	1	NA	0.0665658199960061	1	NA
185	129	1.25	49.2047	34.0906	9.2166	1.8668	12.6847	10265.2813	20480	2841.7188	1	NA	0.0846372456845761	1	NA
2	1	1.3333	34.1191	23.3527	7.1027	1.615	8.6109	22311.1198	54272	9960.4431	1	NA	0.391795621450923	1	NA
39	1	1.3333	34.6623	29.6354	5.7847	1.7668	7.5056	16356.3534	29952	4321.167	2	NA	0.239954271802078	1	NA
67	66	1.3333	36.1818	24.7215	10.5239	1.9418	12.9479	10247.9089	21760	3427.5354	2	NA	0.0841942646362113	1	NA
130	129	1.3333	40.3215	32.2049	10.7331	1.7509	13.9374	13958.3807	26624	3794.6544	1	NA	0.178808059384898	1	NA
104	66	1.3333	41.9802	30.2805	10.3999	1.5219	11.4742	10069.255	18176	2928.3601	1	NA	0.0796387460022595	1	NA
185	129	1.3333	49.4297	34.3099	9.3677	1.8005	12.4111	12570.7074	25856	3503.0046	1	NA	0.143423600517853	1	NA
2	1	1.4167	33.7603	23.4374	7.5999	1.7722	10.0531	23475.6021	57600	10465.2852	1	NA	0.421488904477809	1	NA
39	1	1.4167	33.8844	29.9453	5.7128	1.7948	7.2845	17518.9827	29952	3961.0049	2	NA	0.26960030494509	1	NA
67	66	1.4167	35.6606	25.0898	10.8303	1.915	13.769	10631.633	22784	3458.2995	2	NA	0.0939788945146878	1	NA
130	129	1.4167	39.7284	32.4606	11.5788	1.7293	14.8322	14686.2967	30464	3822.7603	1	NA	0.197369282520535	1	NA
104	66	1.4167	41.3726	30.5303	10.9575	1.5267	12.2953	10829.589	21248	2988.0487	1	NA	0.0990265998639836	1	NA
185	129	1.4167	49.2796	34.6339	9.6663	1.8823	13.3374	13312	26624	3555.8688	1	NA	0.162325915286859	1	NA
39	1	1.5	33.5705	30.1063	5.9239	1.8302	7.6003	19050.7258	32256	4339.707	2	NA	0.3086584180592	1	NA
2	1	1.5	33.6868	23.5776	7.716	1.6607	9.6846	27134.887	65280	12358.9796	1	NA	0.514797477920025	1	NA
130	129	1.5	39.5141	32.685	11.9231	1.7661	15.7165	15717.8513	35328	4172.0115	1	NA	0.223673025132583	1	NA
67	66	1.5	35.5831	25.3207	11.6505	1.9529	15.0848	9917.7223	23040	3366.5219	2	NA	0.0757747943140902	1	NA
104	66	1.5	41.3405	30.719	11.0673	1.5302	12.2426	11679.8074	22528	3105.5499	1	NA	0.120706427531494	1	NA
185	129	1.5	49.4526	34.8946	10.2734	1.8683	14.0953	14320.705	28672	3845.1065	1	NA	0.188047013027576	1	NA
39	1	1.5833	32.6366	30.4344	6.7497	1.9201	9.0635	18235.4657	32000	4285.6694	2	NA	0.287869996552212	1	NA
2	1	1.5833	33.1215	23.2709	7.871	1.6785	9.9162	26499.8047	61440	11449.3472	1	NA	0.498603433167893	1	NA
131	130	1.5833	35.9356	33.3703	7.4126	1.7939	9.6846	16675.0609	32768	4145.4318	2	NA	0.248081035085892	2	NA
67	66	1.5833	34.9366	25.2441	12.1031	1.952	15.5164	11421.3514	26368	3823.4313	2	NA	0.114116024948306	1	NA
104	66	1.5833	40.544	30.9522	11.7219	1.5954	13.3058	12261.4684	21760	3169.7751	1	NA	0.135538275725925	1	NA
162	130	1.5833	42.1834	32.5236	5.4703	1.6589	6.7898	15434.6171	26880	3484.5357	1	NA	0.216450800060125	1	NA
185	129	1.5833	48.9722	35.1774	10.8476	1.8881	15.1164	14094.2618	27392	3570.7073	1	NA	0.182272908923878	1	NA
39	1	1.6667	32.3851	31.0562	6.853	1.8582	8.8741	19403.7675	32512	4344.8842	2	NA	0.317660673497856	1	NA
2	1	1.6667	33.1893	23.5781	8.5515	1.6668	10.6531	29097.9921	65280	13206.1831	1	NA	0.564854945814404	1	NA
131	130	1.6667	35.7087	33.7687	8.254	1.7337	10.5794	17811.996	35584	4990.9677	2	NA	0.277071888538539	2	NA
67	66	1.6667	34.9079	25.6055	12.5431	1.8282	15.927	10926.2763	23296	3608.844	2	NA	0.101492041686505	1	NA
105	104	1.6667	37.6342	31.4656	5.4703	1.4755	6.095	12552.4007	22016	2972.8569	1	NA	0.142956795634354	1	NA
162	130	1.6667	42.2371	32.5708	5.7635	1.6286	7.1161	16515.0296	27648	3690.8339	1	NA	0.244000376509922	1	NA
116	104	1.6667	43.3307	30.669	6.5776	1.5564	7.6003	12460.6759	22784	3137.2671	2	NA	0.140617893233703	2	NA
185	129	1.6667	49.2651	35.4529	11.0293	1.8517	15.1059	15057.7951	33024	4105.0737	1	NA	0.206842167711864	1	NA
39	1	1.75	32.1599	31.5509	7.5077	1.9808	9.9583	19894.3932	35072	4459.9981	2	NA	0.330171200940277	1	NA
131	130	1.75	35.3817	34.2085	8.6439	1.7447	11.1794	19048.3766	41728	5587.5077	2	NA	0.308598515508095	2	NA
2	1	1.75	33.3077	23.742	9.1511	1.6631	11.4005	31604.0628	65280	15433.0976	1	NA	0.628757562952068	1	NA
67	66	1.75	34.9962	25.6751	13.498	1.8883	17.4007	10662.7949	23040	3580.0977	2	NA	0.0947734957863049	1	NA
105	104	1.75	37.4183	31.7733	6.0503	1.5074	6.8319	12839.8398	23296	3226.8665	1	NA	0.150286241989436	1	NA
162	130	1.75	42.337	32.6088	6.2971	1.6738	7.9898	17188.7642	29440	4004.0912	1	NA	0.261180021200791	1	NA
116	104	1.75	43.4072	30.6995	7.0838	1.6221	8.3477	12956.8928	23296	3546.0519	2	NA	0.153270991399664	2	NA
186	185	1.75	47.86	34.2967	6.5484	1.8831	9.2741	15562.5335	27392	3757.163	1	NA	0.219712556695653	1	NA
215	185	1.75	52.1243	37.9352	5.1677	1.736	6.8003	16687.5542	32256	4897.1504	2	NA	0.248399603339647	2	NA
39	1	1.8333	31.8718	31.9323	8.1274	2.0797	11.1478	18758.1039	34304	4906.4806	2	NA	0.301196814824385	1	NA
131	130	1.8333	34.9424	34.687	8.9137	1.7611	11.6531	19078.5908	41216	5156.9704	2	NA	0.309368951256265	2	NA
2	1	1.8333	33.4558	23.6403	9.7169	1.6819	12.1689	31239.7509	65280	15601.9736	1	NA	0.61946792724291	1	NA
67	66	1.8333	35.0513	25.7132	14.3189	1.8594	18.7903	11996.7193	26368	3718.9907	2	NA	0.128787404581371	1	NA
105	104	1.8333	37.3175	32.0171	6.3134	1.5146	7.2003	13438.8772	25088	3377.1985	1	NA	0.165561173228743	1	NA
162	130	1.8333	42.2834	32.6578	6.8643	1.7086	8.853	17355.9477	28672	3830.2987	1	NA	0.265443054638848	1	NA
116	104	1.8333	43.6138	30.6283	7.1499	1.6444	8.6004	13632.8617	26112	3522.6634	2	NA	0.17050760879185	2	NA
186	185	1.8333	48.1584	34.5023	6.8255	1.9477	9.9267	15625.7731	27136	3734.9923	1	NA	0.221325111340157	1	NA
215	185	1.8333	52.4897	38.5556	5.4129	1.7727	7.2529	16467.2279	29952	4347.2825	2	NA	0.242781474850991	2	NA
39	1	1.9167	31.5758	32.2319	8.6382	2.1654	12.1268	18516	32768	4441.2607	2	NA	0.295023376529434	1	NA
131	130	1.9167	34.6535	35.1377	9.9163	1.7906	13.0427	18555.5577	36864	4979.6831	2	NA	0.296032063378511	2	NA
2	1	1.9167	33.5804	23.5899	9.5227	1.709	12.1479	32437.0191	65280	15012.9759	1	NA	0.649997222125014	1	NA
68	67	1.9167	34.1904	29.7199	7.5974	1.6655	9.653	11603.4722	20736	3301.0126	1	NA	0.118759946508542	1	NA
105	104	1.9167	37.0709	32.3162	6.5696	1.5375	7.5898	13958.5687	23040	3205.3967	1	NA	0.178812853220931	1	NA
89	67	1.9167	35.8981	22.4656	7.9071	1.7012	10.1267	11504.0333	25344	4186.6861	3	NA	0.116224341285876	2	NA
162	130	1.9167	42.4341	32.5558	7.0131	1.6951	8.9688	17320.2629	28928	3908.9406	1	NA	0.264533123361955	1	NA
116	104	1.9167	43.6376	30.4477	7.788	1.6227	9.253	13694.6894	23552	3426.4381	2	NA	0.172084161217767	2	NA
186	185	1.9167	48.1894	34.3713	7.4044	2.0048	10.9373	15364.9278	25856	3568.5137	1	NA	0.214673783690837	1	NA
215	185	1.9167	52.687	39.0051	6.1816	1.8156	8.5477	15465.931	29696	4075.2814	2	NA	0.217249277199173	2	NA
39	1	2	30.8462	32.8636	9.3598	2.1663	12.969	19622.026	33792	4613.3047	2	NA	0.32322607488998	1	NA
132	131	2	31.6047	36.4152	5.462	1.7363	7.2108	22313.8569	49664	7677.54	3	NA	0.391865415113715	3	NA
2	1	2	33.2541	23.6436	10.3378	1.7087	13.0637	34474.1853	65280	17038.6138	1	NA	0.701943183475741	1	NA
68	67	2	33.567	30.2157	8.2787	1.6107	10.0425	10637.9539	19456	3131.5245	1	NA	0.094140071951807	1	NA
105	104	2	36.5994	32.6066	7.1758	1.5643	8.3372	14426.5051	27392	3524.7346	1	NA	0.190744823302213	1	NA
89	67	2	35.5321	22.5868	8.2817	1.6733	10.3794	10546.6288	23296	3556.3481	3	NA	0.0918113615525518	2	NA
147	131	2	36.2866	34.7887	4.7697	1.6286	5.916	18253.8932	35328	4395.4825	1	NA	0.288339881730353	1	NA
162	130	2	41.8671	32.5542	7.7938	1.7956	10.5373	18217.6863	33024	4160.5983	1	NA	0.287416637358819	1	NA
116	104	2	43.32	30.2969	8.1401	1.6524	9.6951	14943.6178	29440	3964.8887	2	NA	0.203930746143545	2	NA
186	185	2	48.0388	34.4612	8.0184	2.0134	11.6426	16664.9982	28160	4241.6211	1	NA	0.247824445012248	1	NA
215	185	2	52.5864	39.7061	6.3187	1.7342	8.3477	17432.8575	33024	5281.5681	2	NA	0.267404187460653	2	NA
39	1	2.0833	30.511	33.0905	10.1206	2.2093	13.7058	18671.4839	34304	5129.3017	2	NA	0.298988080371497	1	NA
132	131	2.0833	31.0675	36.9371	6.0691	1.7488	8.1267	22517.057	52736	7412.9005	3	NA	0.397046840439279	3	NA
2	1	2.0833	33.3031	23.6171	10.7033	1.7527	13.7795	35282.8235	65280	17015.7001	1	NA	0.722562752308133	1	NA
68	67	2.0833	33.3044	31.0377	8.77	1.5969	10.3057	11644.7314	20992	3011	1	NA	0.119812020123626	1	NA
105	104	2.0833	36.5376	32.7088	7.3232	1.622	8.7477	14377.5884	25600	3868.5277	1	NA	0.189497490115748	1	NA
89	67	2.0833	35.4697	22.9868	9.1804	1.6965	11.6215	12422.9565	30976	4102.7772	3	NA	0.139656081431322	2	NA
147	131	2.0833	36.0263	35.0707	5.0294	1.6589	6.3792	19136.6337	30720	4029.2192	1	NA	0.310848994583159	1	NA
162	130	2.0833	41.9586	32.4062	8.6922	1.8401	11.8742	18170.7801	29696	4144.8623	1	NA	0.286220570168862	1	NA
116	104	2.0833	43.4509	29.9975	8.6475	1.7195	10.611	15683.8095	31488	4286.1619	2	NA	0.22280498892272	2	NA
186	185	2.0833	48.2167	34.5287	8.5306	2.086	12.3374	16782.4164	28160	4068.3286	1	NA	0.25081850670396	1	NA
215	185	2.0833	52.7706	40.3211	6.8371	1.7812	9.1899	17796.252	34048	5009.0587	2	NA	0.276670430269937	2	NA
40	39	2.1667	28.9117	35.9482	4.7076	1.7044	5.916	20372.4982	35072	4293.2729	3	NA	0.342362461452841	2	NA
132	131	2.1667	30.6725	37.7149	6.0205	1.682	7.5056	22482.0421	52736	7911.0417	3	NA	0.396153991028122	3	NA
53	39	2.1667	31.4118	31.4982	5.9267	1.7814	8.1372	19130.4528	34816	4322.3563	1	NA	0.310691387023937	1	NA
68	67	2.1667	33.2721	31.6619	8.9573	1.7506	11.1163	10844.6061	20992	3174.3904	1	NA	0.0994095228165635	1	NA
2	1	2.1667	33.4114	23.7222	11.128	1.721	13.8953	37626.1818	65280	15943.7302	1	NA	0.782316345158194	1	NA
105	104	2.1667	36.479	32.9756	8.0049	1.6574	9.8215	15326.7996	27648	3748.8729	1	NA	0.213701547844998	1	NA
147	131	2.1667	35.8406	35.4907	5.9044	1.6916	7.5477	18630.159	33536	4478.1649	1	NA	0.297934331463714	1	NA
89	67	2.1667	35.5984	23.0294	9.7133	1.7145	12.2426	11412.5813	23552	3519.0274	3	NA	0.113892395047298	2	NA
162	130	2.1667	42.2864	32.2238	8.9891	1.7505	11.79	18486.8571	30208	4166.3631	1	NA	0.294280257996912	1	NA
116	104	2.1667	43.7561	29.6586	9.099	1.7137	11.0952	15859.8558	32768	4266.839	2	NA	0.227294016030934	2	NA
186	185	2.1667	48.3547	34.4957	8.4421	1.9201	11.7163	17497.2435	28672	4096.6096	1	NA	0.269045974305304	1	NA
215	185	2.1667	52.9077	40.6688	7.8955	1.6994	10.1583	18161.6746	38912	5673.7972	2	NA	0.285988387860379	2	NA
40	39	2.25	31.6339	37.1529	5.7325	1.8864	8.0003	17794.3579	32512	5042.1865	0	NA	0.276622132371909	2	NA
132	131	2.25	32.6225	39.2266	6.88	1.7842	9.1899	22654.3872	56064	7342.2297	4	NA	0.400548640764401	3	NA
53	39	2.25	34.3438	32.415	5.9354	1.7364	7.8109	17531.1698	31744	4905.4647	1	NA	0.269911065365902	1	NA
68	67	2.25	36.1001	33.0518	10.1378	1.7337	13.2532	11735.9428	23552	3158.8707	1	NA	0.122137831272047	1	NA
2	1	2.25	36.6893	24.0457	12.1466	1.7987	15.9691	33863.7205	65280	16166.3645	4	NA	0.686376863503036	1	NA
147	131	2.25	38.3191	36.8729	6.4355	1.7739	8.5477	18770.9163	31232	3878.5778	2	NA	0.301523519849832	1	NA
106	105	2.25	37.6181	35.1982	4.1185	1.5557	4.9055	15756.6352	26880	3985.1736	0	NA	0.224661980756543	2	NA
89	67	2.25	38.7832	23.812	10.0891	1.8238	13.2953	14035.0024	31744	4645.0127	0	NA	0.180761845907975	2	NA
109	105	2.25	40.7942	32.8582	4.2118	1.7441	5.6108	14329.2758	24320	3734.1791	1	NA	0.188265560952406	1	NA
162	130	2.25	45.0584	32.8997	10.2076	1.8773	14.2638	17690.0723	29696	3908.0912	2	NA	0.273962940526375	1	NA
116	104	2.25	46.6396	30.1292	9.5688	1.8555	12.2531	15818.7766	35584	4378.0689	2	NA	0.22624653225886	2	NA
186	185	2.25	51.6211	35.0517	10.1187	2.3097	15.1691	16684.2359	28928	4232.0192	1	NA	0.248314989583759	1	NA
215	185	2.25	56.3633	42.1661	8.2936	1.8136	11.3163	16976.9674	34304	5403.0058	2	NA	0.255779387522985	2	NA
40	39	2.3333	29.4818	38.1476	6.0238	1.8846	8.474	18229.7441	30464	4083.8578	0	NA	0.287724100742403	2	NA
132	131	2.3333	30.3386	40.2741	7.4446	1.7191	9.5478	22733.7596	48128	6961.7041	4	NA	0.402572567738408	3	NA
53	39	2.3333	32.7715	33.3175	6.8028	1.7823	9.1793	17529.2477	29184	3934.8257	0	NA	0.269862053492295	1	NA
68	67	2.3333	34.6207	33.7826	11.2281	1.7741	14.9164	11296.5194	24576	3042.4274	2	NA	0.110932917822665	1	NA
2	1	2.3333	35.3798	24.4446	13.3563	1.8538	18.0323	34655.0473	65280	15261.6789	2	NA	0.706555006733861	1	NA
147	131	2.3333	36.5324	37.82	7.1718	1.7059	9.2004	17980.6316	30464	3829.9675	2	NA	0.281371949260122	1	NA
106	105	2.3333	35.8311	36.1142	3.7374	1.5471	4.4212	16554.6667	29184	3805.7615	1	NA	0.245011087989749	2	NA
89	67	2.3333	37.5501	23.9183	11.6781	1.8443	15.6007	12093.1498	26368	4035.4166	5	NA	0.131246298227865	2	NA
109	105	2.3333	39.0065	33.5312	4.8161	1.7519	6.3792	14638.4686	25856	3543.7576	1	NA	0.196149707684628	1	NA
162	130	2.3333	43.7516	33.0333	11.3199	1.8841	15.7586	16972.6119	29952	3893.5302	2	NA	0.255668326071709	1	NA
116	104	2.3333	45.3357	30.0342	10.4323	1.8518	13.4532	16160.2504	29952	4016.8562	2	NA	0.234953816336657	2	NA
186	185	2.3333	50.4881	35.3537	10.8633	2.6946	16.5481	16008.631	28672	4283.6858	1	NA	0.231087653874104	1	NA
215	185	2.3333	55.2742	43.1492	8.6509	1.8006	11.6742	17235.1019	36864	5259.0231	2	NA	0.262361592136575	2	NA
40	39	2.4167	29.7067	39.067	6.6234	1.8939	9.2846	17567.9274	32256	4067.5222	0	NA	0.270848352107134	2	NA
132	131	2.4167	30.5036	41.3549	8.1938	1.7515	10.5478	22530.2994	46592	6477.3905	4	NA	0.397384510089694	3	NA
53	39	2.4167	33.7403	33.9886	7.532	1.8085	10.2741	16802.8852	29696	3794.4717	0	NA	0.251340443251747	1	NA
68	67	2.4167	35.3592	35.0153	12.2847	1.7876	16.327	11705.1915	21248	3000.1708	3	NA	0.121353699942318	1	NA
147	131	2.4167	37.1237	38.9064	7.526	1.7601	9.9162	17727.0488	29952	3938.5762	3	NA	0.274905809026689	1	NA
2	1	2.4167	36.5238	24.3918	13.7862	1.901	18.7903	35063.395	65280	15244.8081	1	NA	0.716967516936444	1	NA
106	105	2.4167	36.5311	37.0682	4.344	1.5398	5.1055	16903.3897	31488	4067.6306	0	NA	0.253903220345032	2	NA
89	67	2.4167	38.6612	24.1289	12.4818	1.9604	16.7375	12263.366	28672	3855.2496	6	NA	0.135586662870901	2	NA
109	105	2.4167	39.7617	34.004	4.919	1.806	6.7477	14728.1872	27904	3467.737	1	NA	0.19843745373502	1	NA
163	162	2.4167	42.4674	34.7477	5.9086	1.9547	8.7898	16478.4287	28672	3833.655	3	NA	0.243067085482022	1	NA
116	104	2.4167	46.2581	29.9622	11.0669	1.8123	14.2217	16199.4375	32768	4270.9528	2	NA	0.235953053208959	2	NA
174	162	2.4167	47.0991	31.5804	6.2821	1.6784	7.9793	16705.8575	28416	3698.537	1	NA	0.248866321526112	2	NA
186	185	2.4167	51.4502	35.6094	11.4989	2.9797	17.2849	15928.9062	29696	4168.3117	1	NA	0.22905474100745	1	NA
215	185	2.4167	56.5006	44.1737	9.605	1.8068	12.99	17250.7488	35584	5165.5184	2	NA	0.262760574439864	2	NA
132	131	2.5	29.9676	42.2153	9.0905	1.8398	12.2216	22319.8484	54272	6784.4515	4	NA	0.392018193138126	3	NA
40	39	2.5	29.2229	39.8044	7.3234	1.9448	10.5373	16970.9331	28928	4124.9476	0	NA	0.255625518135903	2	NA
69	68	2.5	33.8347	38.6153	6.8325	1.6566	8.4004	12087.4987	21248	3242.8857	4	NA	0.131102200106568	2	NA
53	39	2.5	33.9988	34.9122	7.3722	1.871	10.5162	16276.3724	29184	4077.1464	0	NA	0.237914826058873	1	NA
147	131	2.5	37.3096	39.7328	8.3519	1.8157	11.3689	17742.9333	29440	3895.7097	3	NA	0.275310849922752	1	NA
106	105	2.5	36.4411	38.0555	4.9316	1.5345	5.8002	16532.2105	30976	4397.3822	0	NA	0.244438474475307	2	NA
76	68	2.5	37.2819	33.4044	6.6015	1.8915	9.4846	10927.5916	21504	3027.5433	3	NA	0.101525580689343	1	NA
3	2	2.5	36.3371	28.1784	7.1815	1.9128	10.4425	38488.7742	65280	16754.0347	2	NA	0.804311699033509	1	NA
24	2	2.5	37.7219	21.096	7.5461	1.7281	9.7162	26501.1311	59904	9074.3175	1	NA	0.49863725521105	2	NA
90	89	2.5	38.7692	27.7963	6.3134	1.9843	9.3793	12155.8339	26624	3746.4563	1	NA	0.132844688106857	1	NA
109	105	2.5	39.7126	34.5673	5.0538	1.84	7.0424	14956.293	28160	3741.8028	1	NA	0.204253952688653	1	NA
97	89	2.5	39.604	21.414	7.6093	1.6817	9.632	11950.8634	22016	3354.6961	7	NA	0.127618119125377	3	NA
163	162	2.5	42.7974	34.9925	6.4567	1.9413	9.4741	16236.6578	27136	3623.8671	3	NA	0.236902138396639	1	NA
117	116	2.5	44.1801	31.0293	5.5598	1.7327	7.3056	17166.3862	32256	5139.7144	1	NA	0.260609401718146	1	NA
174	162	2.5	47.7921	31.2915	6.9593	1.6919	8.8846	16474.3886	29184	3618.5694	1	NA	0.242964066455664	2	NA
122	116	2.5	48.9093	28.6357	5.8239	1.7148	7.4424	17193.6407	30464	4046.5031	3	NA	0.261304367697668	3	NA
187	186	2.5	51.0891	32.8511	6.76	2.2149	10.2004	15492.0949	25856	4042.7112	1	NA	0.217916433829881	2	NA
202	186	2.5	52.5722	38.5625	6.6381	1.8667	9.5162	16048.1416	28160	3692.5762	2	NA	0.23209513971426	1	NA
215	185	2.5	57.1648	45.1622	10.096	1.8088	13.5374	17405.8103	38656	5428.7715	2	NA	0.26671450745033	2	NA
40	39	2.5833	28.1205	40.372	8.4749	2.0105	12.4321	16260.0102	28672	3963.4342	0	NA	0.237497604229445	2	NA
132	131	2.5833	29.1117	42.9669	9.3689	1.9708	13.2532	21276.2637	52992	7334.9006	4	NA	0.365407693468334	3	NA
69	68	2.5833	32.9052	39.6197	7.0139	1.6738	8.6319	12425.678	27392	3058.2658	4	NA	0.139725477307719	2	NA
53	39	2.5833	33.8496	35.4331	8.1167	1.9296	11.8952	15768.4673	30464	3767.0125	0	NA	0.224963688986975	1	NA
106	105	2.5833	35.4975	39.2922	4.9281	1.5275	5.7371	17518.855	32000	4198.0494	0	NA	0.269597048706466	2	NA
147	131	2.5833	36.7069	40.6499	9.0991	1.8368	12.6532	16806.1231	29184	4037.5233	3	NA	0.251423006877757	1	NA
76	68	2.5833	37.1573	34.3581	7.165	1.8555	10.0741	11954.6917	22016	3073.3133	3	NA	0.12771573743646	1	NA
3	2	2.5833	36.3139	28.4988	8.0954	1.9254	11.8005	37934.8153	65280	16899.4135	2	NA	0.790186230228219	1	NA
24	2	2.5833	37.5268	20.8078	8.2753	1.7777	10.9478	25859.4462	56832	7901.098	1	NA	0.482274849917488	2	NA
109	105	2.5833	38.8912	35.3014	6.027	1.7565	8.074	15505.189	25856	3511.4634	1	NA	0.218250321959638	1	NA
90	89	2.5833	38.7755	28.2527	6.9104	1.9723	10.1583	11788.2031	26624	3771.979	1	NA	0.123470423342334	1	NA
97	89	2.5833	39.3942	21.1582	8.4142	1.6639	10.6215	11305.8632	20992	3315.5912	7	NA	0.111171176573311	3	NA
163	162	2.5833	42.6342	35.0677	7.8566	2.0052	11.8952	15216.5947	24576	3673.4254	3	NA	0.210891419012082	1	NA
117	116	2.5833	43.6169	31.3009	6.1136	1.7973	8.3161	16885.9544	38656	5196.2148	1	NA	0.253458635401526	1	NA
174	162	2.5833	48.0971	30.8504	7.1184	1.71	9.2214	16326.137	26624	3535.1339	1	NA	0.239183779955827	2	NA
122	116	2.5833	48.552	28.3025	6.4021	1.7463	8.453	17161.8829	32768	4178.1273	3	NA	0.260494571495776	3	NA
187	186	2.5833	50.9284	32.4378	8.0771	2.2454	11.1057	15083.1318	27136	3764.1593	1	NA	0.207488231464029	2	NA
202	186	2.5833	52.0973	38.8345	7.0531	1.973	10.6215	15343.001	25856	3732.4934	2	NA	0.21411466941467	1	NA
215	185	2.5833	57.1057	45.9071	10.9616	1.8744	15.2217	16690.2794	36096	5351.306	2	NA	0.248469093562818	2	NA
40	39	2.6667	28.1528	40.5821	9.1476	2.0303	13.3374	15751.577	27392	3711.199	0	NA	0.224533001068138	2	NA
132	131	2.6667	29.2192	43.2596	10.8737	1.9964	15.2112	21762.3031	57600	7325.0601	4	NA	0.377801274260776	3	NA
69	68	2.6667	33.5035	39.9349	7.4774	1.6555	8.9793	12432.0563	21504	3061.3134	4	NA	0.139888118394776	2	NA
53	39	2.6667	34.8171	35.6481	9.1072	1.908	13.19	15312.3958	27136	3449.304	0	NA	0.213334263507518	1	NA
106	105	2.6667	35.8412	40.1518	5.1606	1.5883	6.2634	17239.3412	31488	4007.8837	0	NA	0.262469690589197	2	NA
147	131	2.6667	37.6279	40.9203	9.8484	1.7817	13.2427	16682.938	29952	3907.0473	4	NA	0.248281894265745	1	NA
76	68	2.6667	38.4598	34.3114	8.2841	1.7885	11.032	12033.2214	20992	3084.4749	3	NA	0.129718176295442	1	NA
3	2	2.6667	37.5281	28.1562	8.8379	1.9337	12.9374	38506.6493	65280	16495.9412	2	NA	0.804767498493435	1	NA
24	2	2.6667	38.6973	19.6066	9.0649	1.7506	11.9058	25274.9637	57344	7810.719	1	NA	0.467371055933877	2	NA
109	105	2.6667	39.4176	36.0167	6.2553	1.6495	7.8845	16066.478	26624	3373.6108	1	NA	0.232562701921856	1	NA
90	89	2.6667	39.9737	27.9607	7.473	1.9579	10.8531	11604.1746	25088	3662.5102	1	NA	0.118777857095931	1	NA
97	89	2.6667	40.5498	20.0628	9.199	1.6919	11.6847	11239.5532	22016	3442.7452	7	NA	0.109480329406709	3	NA
163	162	2.6667	44.0362	34.7741	8.6822	2.1105	13.7058	14716.6575	24576	3655.8828	3	NA	0.198143456440845	1	NA
117	116	2.6667	44.1298	31.8071	6.7364	1.7675	9.0741	17925.6427	38144	5221.1815	1	NA	0.27996978026963	1	NA
122	116	2.6667	49.5749	27.9056	7.0537	1.8111	9.6109	17399.5882	29440	4015.1406	3	NA	0.266555849327041	3	NA
174	162	2.6667	50.1653	29.8601	8.0213	1.733	10.5794	15800.1672	28928	3750.3468	1	NA	0.225772008789366	2	NA
202	186	2.6667	52.7295	38.5146	7.6006	1.978	11.5163	15145.8867	26880	3621.4276	2	NA	0.209088426681272	1	NA
187	186	2.6667	52.1454	31.4402	8.8418	2.3399	11.4847	14933.4115	27136	3955.6927	1	NA	0.203670494395144	2	NA
215	185	2.6667	58.3096	46.2047	12.1163	1.9299	16.9481	17147.7068	36864	5508.0032	2	NA	0.260133093309703	2	NA
40	39	2.75	28.1886	41.3814	9.8874	2.1082	14.5901	14652.2136	26880	3885.2425	0	NA	0.196500193196692	2	NA
132	131	2.75	29.1976	44.1647	11.5963	2.0867	16.2428	21193.7472	49920	6597.5982	4	NA	0.363303594686508	3	NA
69	68	2.75	34.0863	40.835	8.4129	1.6998	10.2004	12430.9267	21760	3065.5244	0	NA	0.139859314579976	2	NA
53	39	2.75	35.8117	36.3652	9.7504	1.9275	14.3585	13828.8798	24320	3840.5541	3	NA	0.175505899381319	1	NA
106	105	2.75	35.7012	41.946	5.4596	1.666	6.895	16743.1817	32512	4154.1269	0	NA	0.249818056073174	2	NA
147	131	2.75	38.4948	41.881	11.1847	1.8795	15.8007	15677.7402	29184	3520.2541	4	NA	0.222650227066164	1	NA
76	68	2.75	39.7585	34.9523	8.9965	1.7658	11.8426	12266.6098	23040	3091.1116	1	NA	0.135669376941765	1	NA
109	105	2.75	39.7481	37.5957	7.2285	1.6296	8.9688	15553.5023	26112	3610.3884	5	NA	0.219482268972369	1	NA
3	2	2.75	38.667	28.3116	9.6125	1.996	14.2532	36929.9852	65280	16072.6048	2	NA	0.764563939057942	1	NA
24	2	2.75	39.7927	19.0761	10.0019	1.7713	13.19	23065.743	47104	7452.2106	1	NA	0.411037854893419	2	NA
90	89	2.75	41.1672	28.2253	8.2013	2.0759	12.0531	12504.4262	25856	3786.7119	1	NA	0.141733487726133	1	NA
97	89	2.75	41.6025	19.6944	9.6717	1.6812	12.2742	12324.6655	23040	3280.313	7	NA	0.137149746657495	3	NA
163	162	2.75	45.4973	35.1246	9.2866	2.0476	14.3374	14700.2643	26112	3388.0075	4	NA	0.197725444138454	1	NA
117	116	2.75	45.0913	32.7911	7.3508	1.776	9.9478	17601.6931	39168	5612.651	1	NA	0.271709348007803	1	NA
122	116	2.75	50.6677	28.2194	7.9694	1.7858	10.832	16838.5306	36608	5064.2578	3	NA	0.252249369863003	3	NA
174	162	2.75	52.0578	29.4991	9.0452	1.699	11.5373	15748.6715	27136	3489.1936	1	NA	0.22445891335222	2	NA
202	186	2.75	53.3501	38.738	8.7001	2.0137	13.3164	14173.0909	25600	3726.6701	2	NA	0.184282982221733	1	NA
187	186	2.75	53.4484	31.2103	10.3802	2.324	14.6954	14804.7221	26624	3725.7781	1	NA	0.200389026933801	2	NA
215	185	2.75	59.5212	47.1741	13.2225	2.001	18.8113	16147.6262	39424	5418.0331	2	NA	0.234631910247068	2	NA
40	39	2.8333	26.6268	41.2041	11.2355	2.2016	16.1165	14245.5389	25856	3570.7082	0	NA	0.186130343034973	2	NA
133	132	2.8333	24.4716	43.4169	6.2836	1.6356	7.7161	25502.9086	53248	7577.7739	5	NA	0.473183452077842	4	NA
140	132	2.8333	30.091	45.1531	6.2731	1.7913	8.2951	19225.3401	32000	4420.7739	2	NA	0.313110930416358	1	NA
69	68	2.8333	32.8009	40.9587	9.8382	1.7607	12.1058	12409.9896	23040	3226.1095	0	NA	0.139325436790625	2	NA
106	105	2.8333	33.5574	42.9254	6.0287	1.647	7.5266	17161.6671	32256	4248.435	0	NA	0.260489068783989	2	NA
53	39	2.8333	35.148	36.1633	10.6066	1.9268	15.7059	13739.9249	25856	3624.6643	3	NA	0.173237627014853	1	NA
148	147	2.8333	35.3223	44.4315	5.9771	1.9483	8.853	15222.7158	26624	3464.0853	5	NA	0.211047501723461	1	NA
109	105	2.8333	38.6625	38.0249	8.1383	1.6488	10.1057	16262.1333	26624	3606.86	5	NA	0.237551741427747	1	NA
76	68	2.8333	39.5147	34.5824	9.5304	1.7789	12.5374	12558.1864	23296	3213.1974	1	NA	0.143104325938257	1	NA
3	2	2.8333	38.0003	27.368	10.6174	1.99	15.3375	37439.7804	65280	15347.5474	2	NA	0.777563272031356	1	NA
24	2	2.8333	39.4052	17.4422	10.3101	1.7364	13.4637	23993.3448	50688	6808.0481	2	NA	0.434690891769676	2	NA
155	147	2.8333	39.1197	40.3318	6.3393	1.8092	8.6004	15723.4761	25856	3391.1712	1	NA	0.223816452626818	2	NA
97	89	2.8333	40.8672	18.7835	10.3489	1.6621	12.9584	12473.9171	22272	3103.6526	1	NA	0.140955532285165	3	NA
90	89	2.8333	40.4911	27.4697	9.2391	2.0246	13.0427	12683.0541	25856	3789.3583	1	NA	0.146288343382761	1	NA
163	162	2.8333	45.1571	34.6608	9.8689	2.0351	14.9796	14680.3317	25856	3437.4412	4	NA	0.197217180223011	1	NA
117	116	2.8333	44.3572	32.6973	7.8338	1.7005	10.0846	18857.6868	39424	5880.791	1	NA	0.303736091921459	1	NA
122	116	2.8333	50.281	27.2389	8.5702	1.7295	11.0531	17457.981	36864	4608.942	3	NA	0.268044814798764	3	NA
174	162	2.8333	52.2494	28.0842	9.7769	1.6905	12.2953	15121.3151	26880	3548.8359	1	NA	0.208461872311812	2	NA
187	186	2.8333	53.0663	30.2767	11.3701	2.2546	16.0638	14861.2529	28928	3639.7952	1	NA	0.201830513029498	2	NA
202	186	2.8333	52.7017	38.3374	9.2297	1.9634	13.59	14537.6669	25600	3608.6495	2	NA	0.193579352250552	1	NA
216	215	2.8333	57.6434	44.7864	7.12	1.7663	9.5794	14918.0484	25856	3805.9776	1	NA	0.203278748744334	1	NA
227	215	2.8333	61.0652	50.364	6.953	1.8279	9.6109	18913.1566	41472	6843.0229	3	NA	0.305150523442526	3	NA
133	132	2.9167	22.214	43.0284	7.0743	1.6498	8.8004	25274.7943	54272	8002.7819	5	NA	0.467366736381622	4	NA
41	40	2.9167	22.8128	41.1005	7.3712	1.724	9.6741	14030.4157	24320	3417.3417	1	NA	0.180644889058344	3	NA
140	132	2.9167	28.5437	45.4905	7.411	1.7781	9.9794	19339.0717	29952	4213.604	2	NA	0.316010987023402	1	NA
46	40	2.9167	28.9102	40.9217	5.4	1.6126	6.5371	13624.8889	23552	3445.6517	1	NA	0.170304309345464	1	NA
69	68	2.9167	32.0114	40.9884	10.5859	1.8611	13.4848	12269.2147	24064	3174.983	0	NA	0.135735799619857	2	NA
106	105	2.9167	32.4317	43.1765	6.3389	1.6708	8.053	17318.3163	31488	4725.9289	0	NA	0.264483486759716	2	NA
53	39	2.9167	34.9251	35.7027	11.2575	1.8128	15.127	13386.8225	22784	3427.7587	3	NA	0.164233823779138	1	NA
148	147	2.9167	34.2407	44.7576	6.4378	2.1732	10.7689	13860.0352	25856	3729.7013	5	NA	0.176300334908605	1	NA
109	105	2.9167	37.8526	38.6421	8.5125	1.8615	12.011	15729.7528	28672	3634.1887	5	NA	0.223976503002487	1	NA
4	3	2.9167	36.5657	23.7668	5.9185	1.8616	8.4004	46163.0877	65280	14855.0619	1	NA	1	1	NA
76	68	2.9167	39.3582	34.401	10.4002	1.7563	13.8111	12323.5122	21760	3142.5194	1	NA	0.137120338513366	1	NA
24	2	2.9167	39.2259	16.0062	11.4132	1.6082	13.6637	24049.0108	45568	6324.3938	2	NA	0.436110326219624	2	NA
155	147	2.9167	38.9114	40.707	6.5409	1.9279	9.5899	13347.9693	26624	4456.6501	1	NA	0.16324310106562	2	NA
17	3	2.9167	38.5644	29.3487	6.3381	1.6684	8.1056	26042.8468	43776	7766.3779	3	NA	0.486951405261525	2	NA
97	89	2.9167	40.6109	17.6142	12.0947	1.7832	16.0849	11753.5497	20224	3188.4482	1	NA	0.122586791865888	3	NA
90	89	2.9167	40.3248	27.292	10.1526	2.4191	14.6638	11901.519	25344	3478.5006	1	NA	0.126359879961938	1	NA
163	162	2.9167	45.0855	34.3959	11.468	1.9583	16.0954	14139.2701	25088	3508.152	4	NA	0.183420581319121	1	NA
117	116	2.9167	44.4041	32.3908	8.5088	1.6028	10.4004	19016.0324	40960	6079.8039	1	NA	0.307773766617641	1	NA
122	116	2.9167	50.2439	26.1944	9.3704	1.8645	13.2111	17319.0629	36096	4747.303	3	NA	0.264502524408556	3	NA
202	186	2.9167	51.9723	37.411	11.0134	2.0461	16.6744	13948.2828	24576	3491.3607	2	NA	0.178550571741954	1	NA
174	162	2.9167	52.6563	26.7318	10.917	1.6744	13.5374	14423.3904	23808	3426.8638	1	NA	0.190665401168752	2	NA
187	186	2.9167	53.6386	28.9638	11.8679	2.3578	16.0849	13932.5654	25856	3770.2288	1	NA	0.178149791750153	2	NA
216	215	2.9167	57.7453	44.9912	8.1963	1.9143	11.8637	14845.047	27136	3991.57	1	NA	0.201417276713751	1	NA
227	215	2.9167	61.2047	51.158	7.1039	1.9509	10.4425	19264.7742	44288	7571.5362	3	NA	0.314116465573235	3	NA
133	132	3	20.1656	43.015	7.5514	1.7236	9.8215	24400.6688	56832	8714.5015	6	NA	0.445077298515097	4	NA
41	40	3	20.7338	41.0703	7.2669	1.7709	9.853	13260.0342	23040	3354.8964	1	NA	0.161000832709718	3	NA
140	132	3	26.636	46.5011	8.6427	1.8205	11.7163	18256.0431	32768	4005.1154	1	NA	0.288394702305281	1	NA
46	40	3	27.3847	41.4255	7.1704	1.939	10.4636	12862.326	23296	3442.7677	1	NA	0.150859620477713	1	NA
69	68	3	30.7394	41.8559	11.6687	1.9859	14.8533	12657.0319	27904	3366.9053	0	NA	0.145624799978467	2	NA
106	105	3	30.5469	44.4211	7.4169	1.738	9.7057	17153.3883	35584	4826.2263	0	NA	0.260277966604486	2	NA
148	147	3	32.4573	46.7921	7.3956	2.0338	11.5163	13318.7861	24320	3478.1794	5	NA	0.162498954918246	1	NA
54	53	3	32.6102	38.0255	5.6085	2.0047	8.6004	12637.0624	21760	3115.4706	1	NA	0.145115595145207	1	NA
4	3	3	35.2197	23.5068	6.5172	1.7975	8.8951	45421.0651	65280	14792.3379	2	NA	0.981079070867676	1	NA
109	105	3	37.1737	39.1633	10.0683	1.6438	12.4216	15591.7017	26368	3363.4244	5	NA	0.22045632035611	1	NA
61	53	3	36.887	33.9064	7.0134	1.9811	10.6741	12478.8639	23296	3229.1528	4	NA	0.141081671370729	2	NA
25	24	3	36.673	18.2476	5.8144	1.8647	8.3161	25528.7089	45056	6079.9824	1	NA	0.47384133722567	1	NA
155	147	3	37.4906	41.5332	7.6063	1.8418	10.5794	14332.1791	24320	3585.2817	1	NA	0.188339592570244	2	NA
76	68	3	39.3279	34.6042	12.0695	1.8607	16.7165	12351.5164	23296	3171.9086	1	NA	0.137834421189025	1	NA
17	3	3	38.2227	28.9276	7.2135	1.7609	9.4846	25935.556	42496	7306.8706	3	NA	0.484215583437027	2	NA
10	90	3	37.7635	24.7852	6.0909	1.8829	8.5477	13436.8473	25600	3723.9337	1	NA	0.165509412549155	1	NA
97	89	3	40.1177	17.1708	12.3809	1.7404	16.0744	11815.3975	21760	3276.492	1	NA	0.124163856824274	3	NA
34	24	3	40.6571	13.5389	6.7298	1.6268	8.274	20486.1883	34304	5215.6571	3	NA	0.34526145984608	3	NA
1090	90	3	41.4112	29.0929	5.7658	1.7261	7.5793	11646.9333	21248	3263.3514	1	NA	0.119868166653201	2	NA
164	163	3	42.7295	36.5522	6.1937	1.8066	8.4319	13778.2971	23552	3306.0379	5	NA	0.174216084647884	2	NA
117	116	3	43.849	32.8564	9.3407	1.7022	11.9268	19207.0044	42240	6002.1898	1	NA	0.312643386058152	1	NA
169	163	3	46.7618	32.602	6.3076	1.88	9.0846	13747.1703	24320	3435.3891	1	NA	0.173422378395654	1	NA
122	116	3	50.0048	25.9713	10.1519	1.7938	13.9269	17384.393	36096	4525.6902	3	NA	0.266168384979794	3	NA
203	202	3	49.6723	35.3514	5.9482	1.9192	8.653	13477.0608	25344	3317.7816	1	NA	0.166534821726265	1	NA
188	187	3	50.889	30.677	6.0372	1.9307	8.9477	13996.8753	24576	3631.1422	1	NA	0.179789638111176	1	NA
175	174	3	50.8962	27.9177	5.4841	1.8407	7.6845	14381.2384	23808	3204.7997	1	NA	0.189590561932338	1	NA
210	202	3	53.427	39.9133	6.255	1.8803	8.9583	12935.671	22784	3326.0532	3	NA	0.152729854008619	2	NA
180	174	3	55.0493	24.1502	5.8096	1.7811	7.9161	12998.1277	23552	3419.5971	2	NA	0.154322445385943	3	NA
195	187	3	56.0267	26.8744	7.6744	1.7825	10.3689	12976.2112	21760	3332.0132	2	NA	0.153763593750792	3	NA
216	215	3	57.6593	45.5486	7.967	1.8318	11.0215	14654.5941	27904	3760.9622	1	NA	0.196560893870498	1	NA
227	215	3	61.2268	52.8573	8.8993	1.8296	12.0005	18719.4386	42240	6931.1355	3	NA	0.300210883396987	3	NA
133	132	3.0833	19.1268	42.8881	7.9801	1.6983	10.1267	24227.1268	55040	8229.7171	6	NA	0.440652128872714	4	NA
41	40	3.0833	19.9462	40.935	7.4315	1.907	10.811	12305.4489	22016	3399.356	1	NA	0.136659740117581	3	NA
140	132	3.0833	25.9867	47.7091	9.7601	1.8668	13.769	17507.8165	32000	4065.1271	1	NA	0.269315576583882	1	NA
46	40	3.0833	27.1139	42.0473	7.9571	2.0173	12.1163	11949.0391	20992	3300.8865	1	NA	0.127571601066471	1	NA
70	69	3.0833	27.9386	43.9638	7.04	1.7173	9.1267	12031.1142	21504	3084.4274	1	NA	0.129664444533272	3	NA
106	105	3.0833	30.2133	45.3898	7.9902	1.7412	10.5162	17163.7878	30976	4736.377	0	NA	0.260543144784384	2	NA
148	147	3.0833	31.9011	47.9777	7.8787	1.9144	11.59	12882.3106	23552	3512.3365	5	NA	0.151369210347803	1	NA
54	53	3.0833	33.0568	38.2733	6.7769	1.8851	9.8952	12084.2894	21248	3176.0721	1	NA	0.131020365755614	1	NA
73	69	3.0833	33.3484	40.9664	6.051	1.7605	8.1688	13041.4845	22784	3315.9915	1	NA	0.155428005971569	1	NA
4	3	3.0833	34.5712	23.0787	6.7545	1.8805	9.6425	42508.2969	65280	15560.677	2	NA	0.906806022188178	1	NA
25	24	3.0833	36.5307	17.8333	7.0174	1.9387	10.1689	24080.1656	40960	5604.9553	1	NA	0.436904746447434	1	NA
109	105	3.0833	37.4154	39.6073	10.601	1.79	14.4638	14783.3479	24832	3445.0587	5	NA	0.199844003475674	1	NA
155	147	3.0833	37.7896	42.2996	9.2393	1.7638	12.2742	13158.0926	23296	3341.601	1	NA	0.158401410819825	2	NA
61	53	3.0833	37.9806	33.3278	7.4757	2.0062	11.3689	12171.3778	22272	3136.8175	4	NA	0.133241043999979	2	NA
98	97	3.0833	37.8573	19.7265	7.2887	1.8125	9.9794	11768.4388	21760	3176.4753	2	NA	0.122966450930106	1	NA
17	3	3.0833	38.5932	28.5746	8.2979	1.807	10.5689	24614.502	41984	6934.468	3	NA	0.450529858616822	2	NA
76	68	3.0833	39.7784	34.5393	12.7456	1.7915	17.1165	12721.2792	22784	3136.4031	1	NA	0.147263050094087	1	NA
10	90	3.0833	38.0564	25.1498	6.3227	1.9985	9.653	12098.7219	26624	3534.801	1	NA	0.131388381918063	1	NA
34	24	3.0833	41.4309	13.3286	7.2747	1.6265	8.9583	19554.369	32256	4863.868	3	NA	0.321500880398187	3	NA
164	163	3.0833	42.6045	37.0159	7.1791	1.7769	9.7162	12994.7042	23552	3602.2599	5	NA	0.154235149121806	2	NA
1090	90	3.0833	42.6053	28.5691	6.3055	1.8047	8.5793	11852.3288	24064	3209.1331	1	NA	0.12510557276401	2	NA
101	97	3.0833	42.6544	14.726	7.6166	1.5999	9.1688	11448.5786	22784	3345.6897	1	NA	0.114810294801639	4	NA
117	116	3.0833	44.3383	32.5618	9.8258	1.7046	12.4847	19242.3069	42496	5985.3987	1	NA	0.313543569018474	1	NA
169	163	3.0833	47.4088	31.9801	7.1267	1.7431	9.4741	13460.48	24576	3206.6052	1	NA	0.166112025787492	1	NA
123	122	3.0833	49.1676	27.062	5.1086	1.7878	6.874	15897.0904	27648	3624.0736	1	NA	0.228243465856143	1	NA
203	202	3.0833	49.7601	35.2916	6.2012	2.0056	9.5162	12890.0531	23808	3368.0286	1	NA	0.15156663734505	1	NA
188	187	3.0833	51.4427	30.3079	7.4131	1.8523	10.0846	13401.2526	26112	3734.4421	1	NA	0.16460177874368	1	NA
175	174	3.0833	51.586	27.4234	6.0031	1.719	7.8109	13811.2345	27648	3067.1473	1	NA	0.175055959620968	1	NA
126	122	3.0833	53.0872	23.4492	6.323	1.8261	8.7372	17985.388	38144	4729.4906	4	NA	0.281493233311747	4	NA
210	202	3.0833	54.093	40.1878	7.2044	1.9395	10.4952	12233.8215	23296	3390.8368	3	NA	0.13483330388864	2	NA
180	174	3.0833	56.5411	23.5516	7.136	1.8435	9.9162	12666.5648	25856	3366.0173	2	NA	0.145867880614185	3	NA
195	187	3.0833	57.4268	26.2707	7.955	1.7939	10.832	12315.6152	25088	3287.6527	2	NA	0.136918971900869	3	NA
216	215	3.0833	58.7878	46.73	10.0265	1.8317	13.7795	14053.4026	29696	3786.4556	1	NA	0.181231034959926	1	NA
227	215	3.0833	62.1099	54.961	9.0299	1.8691	12.4847	18219.1703	38400	6876.3395	3	NA	0.287454478064523	3	NA
133	132	3.1667	18.5915	42.1133	8.9926	1.733	11.4636	23828.9219	56064	8920.6792	6	NA	0.430498251223915	4	NA
41	40	3.1667	19.5934	40.2742	8.652	1.7581	11.4952	12029.1868	23552	3303.3144	1	NA	0.129615297514287	3	NA
140	132	3.1667	25.919	47.8252	10.7543	1.8253	14.8006	17019.8122	28672	4074.5295	1	NA	0.256871892555162	1	NA
46	40	3.1667	27.3716	41.8996	8.934	1.9344	12.8532	11816.6749	22016	3216.8614	1	NA	0.124196429410168	1	NA
70	69	3.1667	28.02	43.7973	7.7733	1.5724	9.0741	12541.3271	25856	3073.4232	1	NA	0.142674428492383	3	NA
106	105	3.1667	29.9342	45.2538	8.5208	1.6635	10.2004	18309.6801	35840	4984.7102	0	NA	0.289762399024856	2	NA
148	147	3.1667	32.6809	47.6526	9.9124	1.9729	14.0848	12270.7803	21760	3391.8041	5	NA	0.135775721054392	1	NA
54	53	3.1667	33.9413	37.7372	7.1421	2.0178	10.9584	11223.6695	21504	3157.7984	1	NA	0.109075308909949	1	NA
73	69	3.1667	34.0857	40.8104	6.6006	1.7253	8.6425	13721.7247	24832	3662.777	1	NA	0.172773537788468	1	NA
4	3	3.1667	34.2458	22.6177	7.7485	1.8748	10.9057	41614.5792	65280	15652.3266	2	NA	0.884017000309325	1	NA
25	24	3.1667	36.5589	17.1916	7.5013	1.9226	10.6426	23011.3867	47872	5749.1633	1	NA	0.409651816651194	1	NA
109	105	3.1667	37.8482	39.664	12.3669	1.7264	15.5375	14472.4986	26880	3343.5863	5	NA	0.191917617438197	1	NA
98	97	3.1667	38.0327	18.7865	7.4799	1.772	10.032	11635.2403	22272	3199.8051	2	NA	0.119570005351451	1	NA
10	90	3.1667	37.8162	23.8327	6.9381	1.9149	10.0425	12065.2746	24064	3393.6095	1	NA	0.130535504939696	1	NA
17	3	3.1667	39.3404	27.4808	9.0752	2.039	13.0637	22923.8614	40960	6639.2866	1	NA	0.407419997837878	2	NA
61	53	3.1667	39.3062	32.0322	9.4139	2.0584	14.0848	11837.2257	23040	3077.209	4	NA	0.124720456886437	2	NA
77	76	3.1667	38.208	36.1648	6.5355	1.8341	9.1583	12258.869	20480	3055.2329	1	NA	0.135471993293036	1	NA
155	147	3.1667	39.9994	41.4209	9.9102	1.7626	13.1585	12659.9168	23040	3409.344	1	NA	0.145698362412352	2	NA
164	163	3.1667	42.6542	37.1878	8.3088	1.7336	10.9268	12297.8651	23040	3112.1461	5	NA	0.136466359831922	2	NA
34	24	3.1667	42.6224	12.6281	8.2653	1.6473	10.2531	18676.1725	32512	4886.5878	3	NA	0.299107635582254	3	NA
1090	90	3.1667	43.8859	26.9254	7.7305	1.769	10.2531	12264.6078	22272	3499.0525	2	NA	0.135618327687843	2	NA
82	76	3.1667	43.4006	30.9734	7.8765	1.7172	9.7794	12675.7201	21760	3157.903	2	NA	0.146101332779234	2	NA
101	97	3.1667	43.7006	14.1205	8.1309	1.6634	10.1162	11370.5557	24320	3268.9271	1	NA	0.112820778900643	4	NA
117	116	3.1667	45.529	31.2953	10.454	1.689	13.1795	19147.8594	43264	6456.03	1	NA	0.311135240142473	1	NA
169	163	3.1667	47.7601	31.461	7.7515	1.562	9.032	13210.8531	22016	3085.1287	1	NA	0.159746757553854	1	NA
203	202	3.1667	50.4787	35.261	7.5901	1.9011	10.611	12716.6984	22016	3142.4302	1	NA	0.14714624368931	1	NA
123	122	3.1667	50.7664	25.6315	5.4867	1.7693	7.3372	16146.7317	26624	3674.9737	1	NA	0.234609101277222	1	NA
188	187	3.1667	52.1328	29.4437	8.0462	1.673	10.0531	13385.9853	23296	3125.0787	1	NA	0.164212475909317	1	NA
175	174	3.1667	52.5744	26.6824	6.597	1.6928	8.453	13615.8207	22016	3172.8095	1	NA	0.170073078154449	1	NA
126	122	3.1667	55.4374	21.9535	7.0741	1.8349	9.7899	18614.228	35328	4985.6829	4	NA	0.297528104858207	4	NA
210	202	3.1667	55.5596	40.2801	7.811	1.8893	11.0531	11959.5886	22272	3213.1196	3	NA	0.127840604115545	2	NA
180	174	3.1667	58.1147	22.6389	7.7574	1.8047	10.6004	12778.3913	25856	3354.8058	2	NA	0.148719358832794	3	NA
195	187	3.1667	58.817	25.276	8.8052	1.8022	12.0321	12449.2598	22528	3394.8418	2	NA	0.14032679264045	3	NA
216	215	3.1667	60.5307	47.8376	11.0885	1.8089	15.0638	14238.144	27392	3690.4202	1	NA	0.185941779534561	1	NA
227	215	3.1667	63.1969	57.2163	9.9037	1.9827	13.8848	18367.7574	41216	7600.6337	3	NA	0.291243319521748	3	NA
133	132	3.25	18.1774	42.2137	9.6883	1.7027	11.7794	24724.2466	62464	9321.1281	6	NA	0.453328250201196	4	NA
41	40	3.25	19.4806	40.4354	9.9901	1.8844	14.2953	11450.4389	23040	3312.1718	1	NA	0.114857730829146	3	NA
140	132	3.25	26.2256	49.1206	11.636	1.9029	16.5902	16379.7766	28672	4197.0299	1	NA	0.240551542973134	1	NA
46	40	3.25	27.7531	42.9971	9.3505	2.0293	12.3795	11678.6939	21760	3165.4713	1	NA	0.120678034252652	1	NA
70	69	3.25	28.3576	44.8466	8.9359	1.5907	9.9057	12399.813	22272	3147.1931	0	NA	0.139065942366321	3	NA
106	105	3.25	30.0944	46.5255	9.2715	1.7868	11.6637	18279.7401	39680	5672.31	6	NA	0.288998955137538	2	NA
149	148	3.25	31.6986	50.8251	4.9257	1.8129	6.9161	11442.8493	21248	3333.7935	0	NA	0.114664202648545	2	NA
54	53	3.25	34.7046	38.3371	9.0671	1.868	12.8953	10746.5665	20736	3225.6598	1	NA	0.0969095985234741	1	NA
4	3	3.25	34.1158	23.1904	8.3713	1.7908	11.3163	41851.3563	65280	15846.7528	2	NA	0.890054609850136	1	NA
73	69	3.25	34.8047	41.7204	7.3174	1.6929	9.3162	14084.6282	26112	3976.629	1	NA	0.182027260525986	1	NA
152	148	3.25	35.1383	46.9116	6.1097	1.7296	8.074	12437.528	23296	3162.8458	1	NA	0.14002764197254	1	NA
25	24	3.25	36.846	17.648	8.3453	2.024	12.3058	22197.9812	46592	6046.5898	1	NA	0.388910685826684	1	NA
113	109	3.25	36.5612	42.9821	6.7518	1.5876	8.0109	13782.6229	24576	3534.4926	1	NA	0.174326388775064	1	NA
98	97	3.25	37.9213	19.5576	8.3154	1.7286	10.9163	12096.9257	22784	3244.284	2	NA	0.131342580384649	1	NA
10	90	3.25	38.7315	24.1784	7.279	1.8511	10.3162	12263.9673	24832	3229.2228	1	NA	0.135601995496466	1	NA
17	3	3.25	40.692	27.546	10.1959	1.7289	12.39	23639.6534	41472	5845.5733	1	NA	0.425672069547668	2	NA
77	76	3.25	39.2529	36.0542	7.4541	1.6623	9.4951	12555.3525	23552	3136.2309	1	NA	0.143032063959891	1	NA
156	155	3.25	39.3392	43.4257	5.3316	1.7673	7.2424	12405.9535	21760	3315.1903	0	NA	0.139222519760779	1	NA
61	53	3.25	40.6623	31.5865	9.8518	1.7292	12.6216	11854.5721	22528	3138.1987	4	NA	0.125162774957478	2	NA
110	109	3.25	40.5904	37.5303	7.352	1.6469	9.0741	14326.4965	25600	3512.0334	6	NA	0.18819469122642	2	NA
164	163	3.25	42.2255	38.9346	8.4021	1.8621	12.1058	11260.6609	20992	3063.4921	2	NA	0.110018557347268	2	NA
34	24	3.25	43.8411	13.1617	9.1666	1.6969	11.6321	18477.4081	32768	4604.7089	1	NA	0.294039316738018	3	NA
82	76	3.25	44.2574	30.3636	8.609	1.4906	9.5899	12638.4193	22784	3287.8328	2	NA	0.145150194911763	2	NA
159	155	3.25	43.9017	40.1184	6.0669	1.5564	7.2214	12080.8863	20736	3418.5177	0	NA	0.130933589673686	3	NA
101	97	3.25	45.2369	14.4721	9.3678	1.7366	12.3584	11287.1141	21760	3272.4502	2	NA	0.110693090875658	4	NA
1090	90	3.25	45.9872	25.9655	8.4195	1.7514	10.7268	12353.3189	25856	3575.9587	2	NA	0.137880383366943	2	NA
117	116	3.25	46.3666	30.7851	11.7005	1.677	13.8006	19893.7971	48128	7611.7882	1	NA	0.330156000910176	1	NA
169	163	3.25	47.6962	32.28	9.1129	1.7242	11.6531	12559.4941	23296	3194.574	1	NA	0.143137671147724	1	NA
203	202	3.25	51.2104	36.059	8.2774	2.1051	13.4111	12069.3752	21248	3372.5459	1	NA	0.130640066663288	1	NA
188	187	3.25	52.3544	30.5611	9.1897	2.0653	14.0006	12172.3188	25856	3465.5551	1	NA	0.13326503867927	1	NA
123	122	3.25	52.8613	24.968	6.2637	1.7594	8.3161	16577.1342	28160	3796.5069	1	NA	0.245583989644335	1	NA
175	174	3.25	53.5909	27.0361	7.4628	1.6621	9.4004	13222.271	24320	3122.9884	1	NA	0.160037904045538	1	NA
210	202	3.25	57.2158	41.138	8.859	1.9971	12.8111	11519.3689	20992	3257.7938	3	NA	0.11661538571067	2	NA
126	122	3.25	58.4344	21.6365	7.9802	1.6372	9.8215	19690.0493	38400	5425.924	1	NA	0.324960609712298	4	NA
195	187	3.25	60.101	25.5433	9.8098	1.9024	14.0322	12388.8252	22784	3255.5702	2	NA	0.138785763049518	3	NA
180	174	3.25	60.137	22.9102	8.6274	1.7877	11.8321	12847.8292	24320	3378.0535	3	NA	0.150489964721345	3	NA
216	215	3.25	62.3296	49.7117	12.2065	2.0392	18.7903	13701.0913	27904	3851.8325	1	NA	0.17224740408424	1	NA
227	215	3.25	64.15	60.1271	10.7349	1.9916	14.8006	19203.4595	46592	8292.7744	3	NA	0.312552994199897	3	NA
133	132	3.3333	18.1354	42.2613	11.0242	1.8416	14.1164	21848.9605	54016	8095.437	6	NA	0.380010962381045	4	NA
41	40	3.3333	18.7343	40.0808	10.7422	1.7995	14.5901	11157.6104	20480	3284.7775	1	NA	0.107390859474521	3	NA
141	140	3.3333	24.6331	48.3792	7.6571	1.89	10.7583	15942.3875	27392	3963.2614	1	NA	0.229398502399504	1	NA
46	40	3.3333	28.3085	43.6791	10.5755	1.9686	15.5586	10539.8214	20992	3080.7526	1	NA	0.0916377787897419	1	NA
70	69	3.3333	28.7248	45.7843	9.4192	1.532	10.9268	12365.6879	21504	3140.6376	7	NA	0.138195782079109	3	NA
106	105	3.3333	29.6368	47.7476	10.2822	1.7067	12.6847	18127.9867	34304	4794.0562	1	NA	0.285129375791856	2	NA
144	140	3.3333	28.5496	53.1398	5.7367	1.8719	8.0635	13960.0209	23552	3541.0128	2	NA	0.17884988305437	2	NA
149	148	3.3333	32.5937	52.2606	5.5725	1.8746	7.9582	10545.7778	20480	3019.826	0	NA	0.0917896617947659	2	NA
4	3	3.3333	34.0231	23.714	9.2666	1.9677	13.5479	38082.934	65280	14520.3552	2	NA	0.793963127893966	1	NA
25	24	3.3333	36.5578	18.3697	9.4951	2.1876	13.6848	20436.0862	39936	5083.6226	1	NA	0.343983899993482	1	NA
54	53	3.3333	35.4903	39.0006	9.6054	1.9617	14.3374	10690.1615	25088	3086.6954	1	NA	0.0954713202180576	1	NA
73	69	3.3333	35.4431	43.1007	7.6512	1.7588	10.1478	14109.4772	27392	3741.5048	1	NA	0.182660888353507	1	NA
152	148	3.3333	36.408	48.4016	5.9264	1.8089	8.1372	11679.6274	21760	3230.1857	1	NA	0.120701837688484	1	NA
113	109	3.3333	36.6554	44.9991	7.2685	1.819	9.9373	12875.661	24320	3313.471	2	NA	0.151199651347365	1	NA
98	97	3.3333	38.4334	19.8751	9.5426	1.728	12.4426	12239.0525	22016	3239.0358	2	NA	0.134966689826335	1	NA
10	90	3.3333	38.8731	24.0156	9.0205	1.9823	13.5585	12152.8447	23552	3450.7893	1	NA	0.132768466113939	1	NA
77	76	3.3333	39.3513	36.4868	8.3879	1.8391	11.7163	12414.5049	24832	3267.8862	1	NA	0.139440573002529	1	NA
17	3	3.3333	41.674	27.3029	10.9686	1.8639	15.2322	20678.1479	37120	4826.6836	1	NA	0.350156262225238	2	NA
61	53	3.3333	41.4927	31.0535	11.0411	2.0304	16.1796	11260.8354	21248	3079.2191	4	NA	0.110023006945075	2	NA
110	109	3.3333	40.2414	38.7391	7.6869	1.7231	10.0741	13661.0909	23296	3339.0786	6	NA	0.171227428771272	2	NA
156	155	3.3333	40.9123	44.2968	5.523	1.7924	7.4108	11404.3636	19968	3068.8478	0	NA	0.113682850864506	1	NA
164	163	3.3333	42.1733	40.2154	9.6832	1.7807	13.19	10709.095	20224	2989.3268	2	NA	0.0959541079548823	2	NA
34	24	3.3333	44.9427	13.516	10.2461	1.6932	13.0005	16523.5045	28416	3958.7122	1	NA	0.244216479068393	3	NA
82	76	3.3333	45.4269	30.1674	9.8535	1.8237	13.0321	12775.8061	22784	3126.2253	2	NA	0.148653438487521	2	NA
118	117	3.3333	44.639	33.3327	6.7038	1.5767	7.9688	22265.9128	45056	6900.7383	1	NA	0.39064288237898	2	NA
101	97	3.3333	46.3648	14.8132	10.1011	1.6898	12.7479	11376.251	22016	3237.5715	3	NA	0.11296600408339	4	NA
159	155	3.3333	45.1829	39.9326	6.8693	1.7715	9.2109	11119.1771	22016	3377.5488	0	NA	0.106410843844779	3	NA
1090	90	3.3333	47.3871	25.0775	9.2335	1.8791	12.8111	12363.5168	22272	3370.1069	2	NA	0.138140420922671	2	NA
169	163	3.3333	47.8287	32.7153	9.7227	1.8416	13.1585	12234.752	22016	2993.7659	1	NA	0.134857030827089	1	NA
119	117	3.3333	49.2799	28.6567	6.1485	1.5106	6.9056	16823.8049	28928	3686.5632	2	NA	0.251873877356274	1	NA
203	202	3.3333	51.4157	37.0177	8.8425	1.9712	13.0953	11456.8232	24064	3153.7839	1	NA	0.11502052491097	1	NA
188	187	3.3333	52.7647	30.9872	9.8245	1.8752	13.8111	12019.3171	23040	3138.0544	1	NA	0.129363628772314	1	NA
175	174	3.3333	54.6572	27.1916	8.8663	1.808	12.19	12379.9655	23040	3089.087	1	NA	0.138559848426656	1	NA
123	122	3.3333	54.1505	25.0239	6.9894	1.8788	9.9373	15293.2881	27392	3660.7604	1	NA	0.212847033822625	1	NA
210	202	3.3333	58.5852	41.5681	9.4269	2.051	13.7795	10948.7426	23040	3119.461	3	NA	0.102064912742138	2	NA
195	187	3.3333	61.2709	25.707	10.8444	1.7553	14.5796	11645.8744	23552	3269.5926	2	NA	0.119841165626739	3	NA
126	122	3.3333	60.7844	21.3407	8.5727	1.785	11.5057	18224.7173	37120	4842.6842	1	NA	0.287595921726613	4	NA
180	174	3.3333	62.29	22.7842	9.3843	1.6639	11.6426	12976.8391	25600	3250.0943	3	NA	0.153779604653158	3	NA
216	215	3.3333	63.747	50.985	13.7309	1.9628	19.464	13109.0276	24320	3428.5117	1	NA	0.157150296112702	1	NA
227	215	3.3333	64.6048	62.9063	12.1625	2.1134	17.4744	17276.2988	42240	7190.276	3	NA	0.263412077155995	3	NA
133	132	3.4167	19.3704	41.1182	11.869	2.1065	15.2954	22805.4948	56064	9189.0927	1	NA	0.404401752773329	4	NA
41	40	3.4167	19.6258	38.748	11.5586	1.7164	14.4217	11328.0934	22784	3046.0153	2	NA	0.111738027284862	3	NA
141	140	3.4167	26.4757	47.8964	8.3685	1.7788	11.1478	16448.0604	30208	3723.2318	1	NA	0.242292720318253	1	NA
46	40	3.4167	29.9283	43.3612	11.9926	1.7014	14.5269	10774.8174	25856	3018.8019	1	NA	0.0976299718339694	1	NA
106	105	3.4167	30.3945	47.7354	11.4096	1.7051	14.6427	19250.6111	40448	5377.2217	2	NA	0.313755318875824	2	NA
70	69	3.4167	31.262	45.9123	10.0498	1.7106	12.8321	12478.2674	22784	3206.8541	7	NA	0.141066461140976	3	NA
144	140	3.4167	31.1359	53.3933	6.5403	1.9015	9.232	14028.041	26368	3593.4006	1	NA	0.180584336279479	2	NA
4	3	3.4167	35.3552	23.3875	10.4076	1.9837	15.1585	39130.1333	65280	14901.2435	2	NA	0.820665796711223	1	NA
149	148	3.4167	34.8882	53.8964	6.5519	1.8533	9.3162	10374.2192	20736	3141.7804	1	NA	0.0874150671225272	2	NA
25	24	3.4167	38.1794	17.9677	10.9975	2.2334	15.5164	20307.1913	42496	5466.2382	1	NA	0.340697192461369	1	NA
54	53	3.4167	37.0021	38.9478	11.3529	1.8552	15.6743	10478.9792	20992	3118.6594	1	NA	0.0900863557543051	1	NA
113	109	3.4167	37.6908	46.5603	8.6627	1.8142	11.2005	13291.0677	24576	3215.454	1	NA	0.161792159893321	1	NA
98	97	3.4167	39.6891	19.7368	10.1623	1.6625	12.6532	12248.386	21248	3065.7341	2	NA	0.135204685935963	1	NA
73	69	3.4167	37.3937	43.0703	7.8657	1.6243	9.7267	15452.5368	28672	4347.9542	2	NA	0.216907736781153	1	NA
152	148	3.4167	38.9332	48.6782	6.9053	1.8728	9.5899	11491.618	22528	3171.6106	2	NA	0.115907761964091	1	NA
10	90	3.4167	40.7705	23.2132	9.3226	1.9978	13.8848	12380.7733	25600	3262.9441	1	NA	0.13858044662212	1	NA
77	76	3.4167	41.0765	35.6175	9.2276	1.825	12.6637	13129.4165	24064	3446.3122	1	NA	0.157670195280175	1	NA
17	3	3.4167	44.2785	26.3216	12.156	1.9853	17.7692	20529.5924	35584	5242.067	1	NA	0.346368226540453	2	NA
110	109	3.4167	41.2124	39.3366	8.1197	1.6901	10.2215	13822.6818	26624	3238.7875	0	NA	0.17534785578701	2	NA
61	53	3.4167	43.7913	29.7156	12.643	2.127	18.7797	11413.3812	23296	3156.6898	4	NA	0.113912791799652	2	NA
164	163	3.4167	42.903	41.0781	11.072	1.7667	14.3585	10900.2698	21760	2995.5161	3	NA	0.100828898618517	2	NA
156	155	3.4167	43.2183	44.011	6.8854	1.7571	9.1478	11582.1588	20480	3154.7655	1	NA	0.118216473397387	1	NA
118	117	3.4167	45.6071	33.1989	7.2263	1.757	9.5162	23316.3894	54528	8542.6112	1	NA	0.417429119487883	2	NA
34	24	3.4167	47.3274	12.9379	11.2883	1.728	14.548	16978.246	30976	4120.3813	4	NA	0.255811990707832	3	NA
82	76	3.4167	47.8441	28.9202	10.8342	1.8663	14.5375	12973.1383	23296	3151.5295	2	NA	0.153685237480874	2	NA
101	97	3.4167	48.3512	14.5235	11.4128	1.6752	14.0532	11763.5356	24064	3105.78	1	NA	0.122841423606515	4	NA
159	155	3.4167	47.2032	38.9963	6.8541	1.8112	9.3899	11378.5112	21248	3170.6251	1	NA	0.113023637212118	3	NA
1090	90	3.4167	50.0761	23.6438	10.4656	1.7761	13.8111	13002.9268	24320	3418.6231	2	NA	0.154444818250326	2	NA
169	163	3.4167	48.9001	32.5438	10.2706	1.8372	13.769	12146.8869	22016	3036.0235	1	NA	0.132616547410136	1	NA
119	117	3.4167	50.5392	28.732	6.9819	1.4219	7.295	18845.7374	32000	3662.078	2	NA	0.303431392643332	1	NA
203	202	3.4167	52.8688	36.7595	10.1863	2.0856	15.0427	11511.9384	21760	3034.0709	1	NA	0.116425914441308	1	NA
188	187	3.4167	54.2368	30.7754	11.2986	1.9179	16.2954	12153.8811	22784	3171.6056	1	NA	0.132794893410025	1	NA
175	174	3.4167	56.7119	26.78	9.7145	1.8623	13.8637	12653.0478	21760	3116.2609	1	NA	0.145523208903267	1	NA
123	122	3.4167	56.3825	24.4718	7.4164	1.9333	10.9163	16175.6451	28416	3747.0771	1	NA	0.235346367759906	1	NA
210	202	3.4167	61.6665	40.9582	10.9643	2.3922	15.2533	10982.2057	21504	3110.5885	3	NA	0.102918192606724	2	NA
195	187	3.4167	63.7087	25.0371	11.7064	1.8181	16.3691	11895.6862	23552	3225.8489	2	NA	0.126211148649114	3	NA
126	122	3.4167	63.4029	20.5778	9.3586	1.8338	12.9058	19645.8075	38656	5393.1886	1	NA	0.323832482398539	4	NA
180	174	3.4167	64.9196	21.9686	10.3077	1.6869	12.9269	13284.899	23040	3246.3452	3	NA	0.161634863423458	3	NA
227	215	3.4167	66.26	63.5218	13.0462	2.3575	18.9166	18534.8559	48896	8933.5994	3	NA	0.295504185533939	3	NA
216	215	3.4167	66.2783	50.229	15.3973	2.5185	22.3167	13400.634	24832	3628.7824	1	NA	0.164586004983203	1	NA
41	40	3.5	18.6608	38.2767	12.64	1.773	16.0533	11095.2918	22784	3082.081	2	NA	0.105801789526751	3	NA
133	132	3.5	18.9843	40.9624	12.3793	2.5093	16.1796	21328.1145	63744	8545.7588	1	NA	0.366729843645774	4	NA
141	140	3.5	26.8198	48.3533	8.7672	1.6003	10.432	17233.3724	27904	3439.3469	1	NA	0.262317491394988	1	NA
47	46	3.5	27.5577	42.1501	6.648	1.9537	9.632	9794.8678	21504	3096.3478	1	NA	0.0726421117137394	1	NA
106	105	3.5	30.0293	48.7588	12.6052	1.7078	16.306	18288.7127	38144	5558.1562	2	NA	0.289227748611932	2	NA
70	69	3.5	31.1082	46.6517	11.039	1.8407	14.5901	12031.2612	21760	3313.6012	8	NA	0.129668192905064	3	NA
144	140	3.5	31.4999	54.4792	7.455	2.1863	10.9899	13503.7548	25856	4040.9124	1	NA	0.167215495444637	2	NA
50	46	3.5	32.7785	45.5668	6.4346	1.8029	8.8635	9894.3088	18432	2968.6117	0	NA	0.0751777704845739	2	NA
4	3	3.5	34.6752	23.8823	11.3812	1.7947	14.0848	40491.8146	65280	15256.9798	2	NA	0.855387482247635	1	NA
26	25	3.5	34.7082	19.0573	6.3736	1.875	8.8635	20844.2375	43520	5771.6314	2	NA	0.354391402167359	2	NA
149	148	3.5	34.5679	57.1445	7.1875	1.7901	9.6425	9712.3493	20736	3189.7753	1	NA	0.0705379619336576	2	NA
98	97	3.5	39.36	20.3431	11.6919	1.6842	14.3164	11971.7647	22016	3194.2151	2	NA	0.128151084045952	1	NA
54	53	3.5	36.9199	39.7354	12.3742	1.8888	17.4849	10423.2535	20992	2988.1694	1	NA	0.0886653990064255	1	NA
113	109	3.5	37.1715	49.0991	9.3557	1.9451	12.7163	12221.6689	23552	3441.438	1	NA	0.134523423187738	1	NA
73	69	3.5	37.329	44.3138	9.8029	1.7322	12.7479	15164.2477	33024	4610.1265	2	NA	0.209556616167412	1	NA
152	148	3.5	38.4735	51.1152	7.3639	1.8281	10.0741	10868.6311	21504	3214.6022	2	NA	0.10002213936275	1	NA
10	90	3.5	40.5396	23.4099	10.0332	1.8709	14.0743	12386.6088	23040	3316.68	1	NA	0.138729246782589	1	NA
29	25	3.5	40.4407	17.9897	5.5712	1.8013	7.6635	18043.4286	29952	4193.801	1	NA	0.282973217990647	1	NA
77	76	3.5	41.0363	35.6376	10.1952	1.7904	13.7058	13643.8955	23552	3343.8746	1	NA	0.170788961068533	1	NA
110	109	3.5	40.6735	40.9522	8.8985	1.7223	11.6952	12663.1287	23808	3506.6488	0	NA	0.145780263061038	2	NA
18	17	3.5	41.7282	27.1785	6.5342	2.0805	10.1478	21115.751	34048	5161.8624	2	NA	0.361314759612225	1	NA
62	61	3.5	41.2465	31.6592	6.2507	1.9598	9.3372	10755.1747	20480	2991.6952	1	NA	0.0971291001156855	1	NA
164	163	3.5	42.3006	42.3639	11.818	1.8237	16.1059	10394.6039	19712	2918.8342	3	NA	0.0879348591936631	2	NA
156	155	3.5	42.9565	45.3443	7.3456	1.7329	9.632	10370.9377	20992	3184.4355	1	NA	0.0873313917345434	1	NA
118	117	3.5	44.7736	33.711	8.0817	1.7982	10.5057	23024.6092	53248	9145.2535	1	NA	0.409988978868965	2	NA
34	24	3.5	47.7929	13.1384	12.4163	1.7397	15.8849	16390.786	32512	3914.3428	4	NA	0.240832273071098	3	NA
63	61	3.5	46.5037	27.542	7.4805	1.7382	9.8004	11758.4017	21760	3008.111	5	NA	0.122710513634134	3	NA
82	76	3.5	48.4798	28.3447	11.546	1.7753	14.3059	13417.6777	24320	3220.8338	2	NA	0.165020604468249	2	NA
170	169	3.5	46.1906	34.9712	6.2901	1.8259	8.653	11474.219	21760	3202.3871	1	NA	0.115464102638926	1	NA
159	155	3.5	46.7152	39.5232	7.6632	1.9458	11.0636	10654.569	20480	3213.6172	1	NA	0.0945637425106639	3	NA
101	97	3.5	48.9755	14.6779	12.1617	1.7595	15.1691	11015.2838	21760	3350.976	1	NA	0.103761655307094	4	NA
21	17	3.5	47.6297	25.2429	6.8502	1.5978	7.7898	20835.6324	32768	5065.7754	1	NA	0.354171979622443	3	NA
1090	90	3.5	51.1426	23.3326	11.2012	1.8215	15.1164	12886.4624	25088	3424.141	2	NA	0.15147507762674	2	NA
119	117	3.5	50.2304	29.031	7.3625	1.5232	8.1267	18222.4249	29440	4123.8236	2	NA	0.287537467525968	1	NA
203	202	3.5	52.6097	37.0459	11.1596	2.1644	14.8427	11264.3631	20992	3105.5204	1	NA	0.110112960218331	1	NA
171	169	3.5	50.2997	30.9085	5.5722	1.6684	7.095	11633.9466	22272	3108.028	2	NA	0.119537017129774	2	NA
188	187	3.5	54.219	31.0002	12.6046	2.0455	18.3166	11314.4644	25088	3186.9046	1	NA	0.111390499671627	1	NA
175	174	3.5	57.1541	27.0403	10.3611	1.8055	14.2006	12239.2291	21760	3116.1694	1	NA	0.13497119297231	1	NA
123	122	3.5	56.7202	24.7224	8.0139	1.9255	11.6952	16033.2961	28672	3694.2663	1	NA	0.231716592412017	1	NA
211	210	3.5	60.1209	40.3834	5.7706	1.9585	7.9477	10411.2318	20224	3223.7156	1	NA	0.0883588561413563	1	NA
195	187	3.5	65.1195	24.7228	13.2938	1.8784	19.1482	11186.0319	21248	3328.0177	2	NA	0.108115582936224	3	NA
126	122	3.5	64.6427	20.2995	10.5537	1.8126	14.3901	19520.4214	42496	5793.3949	1	NA	0.320635246206166	4	NA
180	174	3.5	66.2972	21.5635	10.9348	1.7356	14.0953	12802.2942	23808	3397.0017	3	NA	0.149328861935472	3	NA
212	210	3.5	65.2063	42.2217	5.875	1.7467	7.2845	10619.1908	22016	3146.199	4	NA	0.0936616292663649	3	NA
227	215	3.5	66.2666	64.4928	14.4196	2.4252	20.9272	18314.0443	50432	9500.13	3	NA	0.289873682318545	3	NA
217	216	3.5	66.3749	53.6215	9.5296	2.1663	13.7479	13011.6998	27648	4143.0487	1	NA	0.154668522098804	1	NA
224	216	3.5	67.2656	45.6015	7.7264	1.7823	9.6109	13437.6166	23040	3696.0156	2	NA	0.165529029028197	2	NA
134	133	3.5833	14.4246	39.757	6.9655	1.6884	8.9267	25546.8679	57088	10323.4399	1	NA	0.474304375887988	5	NA
42	41	3.5833	14.609	37.4589	7.0038	1.71	9.1793	10460.1835	23808	3243.7782	3	NA	0.0896070817972956	4	NA
43	41	3.5833	20.6671	39.7009	6.5773	1.8891	9.4425	11181.5206	19712	3082.4333	1	NA	0.108000548720832	1	NA
137	133	3.5833	20.6373	42.7095	7.7831	1.8758	10.9584	17778.8434	33024	4170.9111	2	NA	0.276226526153145	1	NA
141	140	3.5833	26.5029	49.3818	10.027	1.7516	13.2321	15731.6786	27392	3920.8098	1	NA	0.224025609222867	1	NA
47	46	3.5833	27.1653	42.7255	8.1405	1.8866	11.5479	9702.7967	19200	3051.311	1	NA	0.0702943789651208	1	NA
106	105	3.5833	29.254	50.0636	13.5729	1.8065	17.3165	18407.5672	39680	4898.3905	2	NA	0.292258434700951	2	NA
70	69	3.5833	30.4838	48.1381	12.699	1.8272	16.1902	12244.8895	24576	3178.08	2	NA	0.135115528235495	3	NA
144	140	3.5833	30.9856	56.9033	8.1073	2.188	11.7058	12822.7914	24832	4009.1618	1	NA	0.149851522658489	2	NA
4	3	3.5833	33.1259	24.5157	12.0311	1.929	16.9376	36539.5848	65280	14482.1929	2	NA	0.754609069352314	1	NA
26	25	3.5833	33.0935	19.7376	6.944	1.8603	9.7373	19541.7946	43008	5369.2944	2	NA	0.321180244165165	2	NA
50	46	3.5833	32.6264	47.6472	7.1542	1.8561	9.9899	9809.7366	21760	2861.687	8	NA	0.0730212531456617	2	NA
149	148	3.5833	33.635	60.3742	8.2024	1.8673	11.3057	9077.0354	19200	3030.4695	2	NA	0.0543380115835194	2	NA
99	98	3.5833	35.1669	21.8379	5.8817	1.6338	7.3161	12759.482	23552	2955.3186	3	NA	0.148237188174863	2	NA
113	109	3.5833	36.2109	51.8797	10.0975	1.9979	13.4532	11950.2723	22528	3201.7837	1	NA	0.127603046590915	1	NA
55	54	3.5833	34.7915	44.5172	6.3564	1.982	9.4741	9721.1733	18688	3102.8292	2	NA	0.0707629662376554	2	NA
10	90	3.5833	39.5723	23.9457	12.4722	2.0455	18.4008	12325.0526	26624	3365.3009	1	NA	0.137159617369879	1	NA
152	148	3.5833	37.6078	53.8677	8.2057	1.8453	11.1584	10681.9623	20224	3135.1165	1	NA	0.0952622477691298	1	NA
58	54	3.5833	36.6736	37.8935	7.1646	1.9625	10.4847	9390.7791	20480	3142.8977	1	NA	0.0623382022965963	1	NA
73	69	3.5833	36.6886	45.4257	8.2789	1.7007	10.6847	15055.3222	30208	4813.1098	2	NA	0.206779110918646	1	NA
29	25	3.5833	39.6142	19.0274	6.3584	1.8863	9.1056	17001.6555	29440	4023.56	1	NA	0.256408912540837	1	NA
77	76	3.5833	39.6355	36.5093	11.7063	1.897	15.7901	13084.5013	25088	3482.4498	2	NA	0.156524896853733	1	NA
62	61	3.5833	39.9566	31.804	7.0258	1.9772	10.432	10424.9606	19456	3058.7695	1	NA	0.0887089285675491	1	NA
18	17	3.5833	40.9975	27.6839	7.9566	2.0782	12.0216	19352.4343	32512	4658.9057	2	NA	0.316351721668982	1	NA
110	109	3.5833	39.5177	42.4087	10.6793	1.6702	13.4953	12931.195	24064	3157.7705	0	NA	0.152615719912439	2	NA
100	98	3.5833	40.9323	21.0017	6.2803	1.8047	8.6635	11278.6197	20992	3076.5684	1	NA	0.110476491084194	1	NA
164	163	3.5833	40.8235	44.8698	12.6106	1.7043	15.948	10112.9294	18944	2988.2352	3	NA	0.0807524051108861	2	NA
156	155	3.5833	41.8951	47.3185	7.7193	1.6971	9.8952	10354.9277	20480	3086.1957	1	NA	0.0869231506979382	1	NA
118	117	3.5833	42.9912	34.427	8.1933	1.8048	10.5162	22788.8689	49920	8600.1591	1	NA	0.403977806823891	2	NA
170	169	3.5833	44.2107	35.9091	6.6203	1.8706	9.4109	12104.7338	22016	3019.1781	1	NA	0.131541680124681	1	NA
63	61	3.5833	45.9724	27.5744	8.5662	1.7347	11.2426	11928.2097	23040	3143.2849	5	NA	0.127040469533188	3	NA
159	155	3.5833	45.4048	40.0042	8.6831	1.9248	12.0531	10240.8943	21504	2992.5195	1	NA	0.0840153984541144	3	NA
82	76	3.5833	47.6543	28.7402	12.4801	1.8856	16.0428	13081.7008	23552	3203.1376	2	NA	0.156453486546237	2	NA
34	24	3.5833	47.5355	13.7285	13.4367	1.77	17.2955	15245.9452	28416	3803.1741	4	NA	0.211639831163543	3	NA
101	97	3.5833	48.7791	15.2615	12.7462	1.8005	15.9586	11487.5778	65280	3352.8552	1	NA	0.115804740387821	4	NA
21	17	3.5833	47.757	25.2152	6.9852	1.547	7.8319	20667.5269	32256	4294.473	1	NA	0.349885435988525	3	NA
119	117	3.5833	49.2925	29.5926	8.9741	1.4388	9.4215	18500.9341	32512	3857.258	2	NA	0.294639209219416	1	NA
204	203	3.5833	49.026	36.4008	6.6938	1.9943	10.1373	10832.8141	20480	3056.148	2	NA	0.0991088371011576	1	NA
1090	90	3.5833	51.6904	23.5283	12.2911	1.7743	15.548	12865.5166	23296	3480.7729	2	NA	0.150940977994977	2	NA
171	169	3.5833	48.9122	31.485	6.5595	1.6263	8.1688	12112.1649	23296	3172.4135	2	NA	0.131731166693521	2	NA
188	187	3.5833	53.395	31.5582	14.6425	1.9605	21.2009	11361.1122	21760	3038.981	1	NA	0.112579977886952	1	NA
175	174	3.5833	56.833	27.7347	11.6674	1.8608	16.2744	11994.2458	20480	3028.1531	1	NA	0.128724332488676	1	NA
207	203	3.5833	54.5618	38.5719	5.1434	1.9594	7.7161	10507.176	19456	3023.6872	1	NA	0.0908053495619847	2	NA
123	122	3.5833	56.8018	25.2606	9.1699	1.9017	13.0742	15481.8164	30976	3799.1777	1	NA	0.21765434104445	1	NA
211	210	3.5833	59.5416	41.2305	6.4806	2.0501	10.1583	9865.1523	19200	2988.6794	1	NA	0.074434305163913	1	NA
196	195	3.5833	62.6325	26.85	6.7562	1.7722	9.1478	11334.9965	22272	3095.4334	1	NA	0.111914050314206	1	NA
126	122	3.5833	65.4158	20.1682	11.4492	1.7992	15.5059	18918.2783	37120	5381.9062	1	NA	0.305281122325548	4	NA
180	174	3.5833	66.5601	21.7175	12.1974	1.6397	14.8217	13456.7273	26112	3262.291	3	NA	0.166016335210474	3	NA
228	227	3.5833	64.4071	68.9898	7.623	1.8896	10.3689	23759.399	49664	10006.1942	4	NA	0.428725477909499	4	NA
212	210	3.5833	65.2485	43.1226	6.5462	1.9132	9.5583	10081.5507	18432	3035.7542	4	NA	0.0799522756283549	3	NA
217	216	3.5833	65.5577	53.5637	10.385	2.0709	14.7059	12567.8225	23296	3622.6546	1	NA	0.143350038083967	1	NA
224	216	3.5833	67.7192	45.2261	8.8072	1.7936	11.5794	13001.7745	25856	3529.7273	2	NA	0.154415435605324	2	NA
199	195	3.5833	68.1692	23.1045	7.2163	1.7634	9.6741	10944.7661	21248	2898.1442	3	NA	0.10196351546031	4	NA
229	227	3.5833	66.6036	62.2005	7.8527	1.8991	11.2847	13205.9701	24320	3742.0157	1	NA	0.159622245312646	1	NA
42	41	3.6667	14.0721	35.8369	8.138	1.7418	10.8426	9809.5223	20480	3338.3425	4	NA	0.0730157886825671	4	NA
134	133	3.6667	14.1672	38.2715	7.7511	1.6566	9.7373	23539.5459	65280	11870.3058	1	NA	0.423119415608133	5	NA
43	41	3.6667	21.1024	38.0956	7.7797	1.8218	10.5689	10333.8327	20736	3418.4597	1	NA	0.0863852465963025	1	NA
137	133	3.6667	21.0827	41.2156	8.4194	1.8697	11.7268	14976.4596	28416	5594.1434	2	NA	0.204768183400009	1	NA
141	140	3.6667	27.4269	48.661	11.5311	1.8088	15.3375	16519.4674	35328	3870.7458	2	NA	0.244113536539419	1	NA
47	46	3.6667	28.153	41.4012	8.5506	1.9087	12.1584	8610.9091	18944	3160.7225	2	NA	0.0424521974735281	1	NA
106	105	3.6667	30.0445	49.437	14.4916	1.8388	18.3692	14507.9381	37120	5267.6931	3	NA	0.192821293779032	2	NA
72	70	3.6667	28.9282	44.5129	6.6619	1.607	8.0003	10724.3789	24064	3297.4542	1	NA	0.0963438340747681	4	NA
6	4	3.6667	30.7407	21.0914	6.5959	1.8738	9.3793	23789.899	65280	12515.2986	3	NA	0.429503201308403	2	NA
26	25	3.6667	32.7669	18.1716	7.5006	1.8538	10.1794	17268.7487	38144	4949.9265	3	NA	0.263219556190944	2	NA
144	140	3.6667	31.6967	57.6577	8.9596	2.0793	12.6532	11492.0998	25088	3865.2662	1	NA	0.115920047443881	2	NA
71	70	3.6667	32.661	49.8976	7.5396	1.6297	9.2214	10613.1872	20992	3394.7176	0	NA	0.0935085427025071	1	NA
50	46	3.6667	33.1747	47.2718	7.7781	1.7819	10.2636	9555.2328	20736	3347.8146	8	NA	0.0665316282154949	2	NA
149	148	3.6667	34.0018	61.0209	8.8545	1.7692	11.6005	7592.8857	17152	3073.7762	2	NA	0.0164934886600126	2	NA
99	98	3.6667	35.017	20.4929	6.566	1.638	7.8424	12366.3463	20736	3104.6611	1	NA	0.138212570704874	2	NA
9	4	3.6667	35.3598	25.4462	6.2728	1.8228	8.7583	29966.1538	65280	17732.388	1	NA	0.58699231198236	1	NA
14	10	3.6667	36.7226	22.5187	6.961	1.74	9.1793	12594.4954	23296	3127.0575	3	NA	0.144030173770742	2	NA
113	109	3.6667	36.5798	52.5905	11.0774	2.1562	13.9795	10374.1687	21248	3345.2158	1	NA	0.0874137794165716	1	NA
55	54	3.6667	34.9877	43.8456	7.1769	1.9338	10.432	11265.0333	27136	3803.904	2	NA	0.110130049733805	2	NA
58	54	3.6667	36.4854	36.577	7.9578	2.0025	12.2005	10034.8024	22272	3156.0397	1	NA	0.0787602347506827	1	NA
73	69	3.6667	36.6955	46.4943	12.1207	1.735	15.6743	13156.5776	29952	4305.1401	2	NA	0.158362779641158	1	NA
152	148	3.6667	38.8754	53.8448	9.2378	1.8593	12.2953	8643.726	18176	3423.1051	1	NA	0.0432889998017086	1	NA
29	25	3.6667	39.836	18.3075	7.323	1.8616	10.3794	16116.3164	29440	4153.08	1	NA	0.233833537654445	1	NA
77	76	3.6667	39.3403	35.4297	11.7599	2.18	17.2007	15586.7026	48384	6730.2955	2	NA	0.22032884766616	1	NA
62	61	3.6667	39.9875	29.998	8.0252	1.8867	11.4742	10570.2165	19456	3018.309	3	NA	0.0924128273301366	1	NA
110	109	3.6667	39.2856	42.279	11.4887	1.6569	14.369	10749.937	20480	3192.7992	0	NA	0.0969955433338349	2	NA
18	17	3.6667	41.8295	25.9515	8.7008	2.007	12.59	18193.9799	31488	5168.783	1	NA	0.286812144834761	1	NA
100	98	3.6667	41.3842	20.3551	6.9563	1.7917	9.5372	11302.9934	20736	2990.9603	1	NA	0.111097999176256	1	NA
164	163	3.6667	40.7218	44.9841	13.5813	1.7554	17.685	8987.1238	18432	3045.618	3	NA	0.052045344201456	2	NA
11	10	3.6667	43.089	22.4852	6.9061	1.8165	9.6109	12830.0022	23808	3196.59	1	NA	0.150035391769467	1	NA
118	117	3.6667	42.8623	32.969	8.7451	1.6916	10.1478	17654.1743	48640	7631.2754	1	NA	0.273047572835428	2	NA
170	169	3.6667	43.6513	34.86	7.3948	1.8284	10.2004	9881.7585	20480	3131.2246	1	NA	0.0748577487805323	1	NA
156	155	3.6667	42.4503	46.4308	9.132	1.8243	12.2321	8006.0585	17920	3104.4895	1	NA	0.0270290347043028	1	NA
159	155	3.6667	46.7262	39.3016	9.8513	2.1066	13.6532	9397.3909	21248	3120.0995	1	NA	0.0625067974300021	3	NA
82	76	3.6667	48.6663	27.1018	13.806	2.0153	18.2955	13363.7008	26624	3560.2992	3	NA	0.163644240595124	2	NA
63	61	3.6667	47.1996	25.8017	9.1971	1.7469	12.0426	11044.2517	19968	3069.209	1	NA	0.104500311492246	3	NA
35	34	3.6667	46.0827	14.9108	6.8645	1.7999	9.3899	13675.9103	26880	4232.0612	1	NA	0.171605310546279	1	NA
102	101	3.6667	47.4675	16.568	7.2025	1.7449	9.5688	9418.7723	65280	3843.717	2	NA	0.0630520044818491	1	NA
204	203	3.6667	48.4534	35.7475	6.9404	1.7487	9.0635	10864.9849	22016	3109.5539	2	NA	0.0999291644428452	1	NA
119	117	3.6667	49.9281	28.3463	10.0856	1.3448	9.5162	16733.1681	29952	4511.8293	0	NA	0.249562718006706	1	NA
21	17	3.6667	49.0741	23.4605	7.7527	1.5703	8.7162	18343.8841	33792	5268.8884	1	NA	0.290634571193254	3	NA
189	188	3.6667	49.44	32.6396	7.9139	1.5601	9.3372	10034.7959	20480	3369.3841	2	NA	0.0787600690063517	2	NA
171	169	3.6667	48.9491	30.5026	6.6391	1.8886	9.6004	10824.9825	20480	3023.8733	2	NA	0.0989091381316212	2	NA
1090	90	3.6667	53.1764	21.8766	13.221	1.8469	17.2113	12782.9333	25344	3328.4202	3	NA	0.148835175871412	2	NA
36	34	3.6667	51.064	9.8849	7.7799	1.6291	9.432	12702.5714	28416	4345.1653	5	NA	0.146786017510414	4	NA
103	101	3.6667	51.8778	11.5793	6.897	1.6277	8.1793	9550.4144	21504	3313.5177	1	NA	0.0664087632179447	5	NA
207	203	3.6667	54.5411	36.9857	6.6435	1.939	9.8846	10097.4143	20224	3086.1785	1	NA	0.0803567835926454	2	NA
175	174	3.6667	57.5092	26.7924	12.9275	1.9394	17.9165	11395.1586	23296	3155.0643	1	NA	0.113448131392804	1	NA
192	188	3.6667	56.4657	29.6099	7.8238	1.8364	10.7899	10682.8176	22528	3349.375	1	NA	0.0952840571731653	1	NA
123	122	3.6667	58.4549	23.8765	9.7922	1.93	14.0743	14733.8818	26880	4341.4501	1	NA	0.198582661068377	1	NA
211	210	3.6667	60.4621	40.1166	6.6996	2.1026	10.4847	8841.253	18944	3176.1683	1	NA	0.0483257660251641	1	NA
196	195	3.6667	63.3841	25.7537	8.1891	1.7949	10.9794	10098.1323	21760	3325.0476	1	NA	0.0803750919664294	1	NA
228	227	3.6667	64.5553	68.4018	8.1971	2.0473	11.5794	19615.1855	53248	12034.3779	4	NA	0.323051648106039	4	NA
126	122	3.6667	67.5209	17.9319	12.5468	1.8056	17.0849	18316.382	43520	6375.6541	1	NA	0.28993329162968	4	NA
212	210	3.6667	66.3894	41.5233	7.4903	1.9768	11.032	10294.229	19712	3158.7469	4	NA	0.0853753867873454	3	NA
180	174	3.6667	68.1231	19.8771	12.8143	1.625	15.4112	11683.1475	24576	3592.2048	3	NA	0.120791597168369	3	NA
218	217	3.6667	65.2703	49.2526	5.5337	1.7851	7.4529	10142.3729	20480	3867.0621	1	NA	0.081503188681235	1	NA
221	217	3.6667	66.5096	54.63	6.4527	1.8633	9.0741	9531.9907	21760	4102.468	2	NA	0.0659389749364891	2	NA
224	216	3.6667	68.8937	43.0881	9.8802	1.8277	13.1269	10662.6977	22784	4196.7403	2	NA	0.0947710172710795	2	NA
229	227	3.6667	67.3795	61.2548	8.2815	1.8336	11.4531	10116	24320	4480.8746	1	NA	0.0808307027328099	1	NA
199	195	3.6667	69.3766	21.4125	7.4988	1.774	10.0531	9581.3696	19968	3194.3404	3	NA	0.0671980938198386	4	NA
134	133	3.75	12.9543	37.8269	8.1036	1.6757	10.3373	26681.0916	61952	10809.1352	1	NA	0.503226091005429	5	NA
42	41	3.75	13.4405	35.5138	9.1677	1.6358	11.2426	10705.7378	19968	3033.9575	4	NA	0.0958685022829217	4	NA
137	133	3.75	20.9912	40.8627	10.0094	1.9455	13.8848	17488.3518	31232	4136.3479	2	NA	0.268819243710352	1	NA
43	41	3.75	21.0969	37.8272	8.0482	1.9342	11.3268	11077.948	20992	3215.2325	1	NA	0.105359537753443	1	NA
142	141	3.75	26.2352	46.2257	6.2441	1.7432	8.1688	14962.1443	25856	3811.5832	3	NA	0.204403155735342	2	NA
47	46	3.75	28.5094	41.2903	10.0206	1.943	13.9901	9267.2385	20224	2887.5618	2	NA	0.0591880247446392	1	NA
107	106	3.75	28.7004	46.7955	8.2799	1.6412	10.1373	19565.7902	39680	5416.662	2	NA	0.321792111036993	3	NA
72	70	3.75	29.5982	44.8932	7.4892	1.7412	9.5267	12319.116	21760	3089.0926	1	NA	0.137008239247586	4	NA
6	4	3.75	29.5373	20.4475	7.3544	1.8262	9.5583	25042.6079	61184	8498.0555	3	NA	0.461446185686954	2	NA
143	141	3.75	29.1226	51.655	6.4635	1.7875	8.7583	14534.4615	25088	3880.2477	1	NA	0.193497617346196	1	NA
26	25	3.75	31.7891	17.4233	8.3547	1.9274	10.611	18690.5397	38400	5684.2879	3	NA	0.299473986651655	2	NA
144	140	3.75	31.6213	59.2993	10.124	2.2205	14.6638	12013.2548	24320	3667.3175	1	NA	0.129209045409653	2	NA
108	106	3.75	31.8038	53.2002	6.9795	1.6629	8.6846	18515.4715	38912	4804.3872	4	NA	0.295009900240374	1	NA
99	98	3.75	34.2747	20.2392	7.8135	1.7129	10.0425	12360.9895	20992	2971.3683	1	NA	0.138075976976899	2	NA
71	70	3.75	32.9448	51.2989	8.0566	1.6039	9.7162	12481.3174	21760	3042.6673	0	NA	0.141144233480867	1	NA
50	46	3.75	33.3829	48.395	9.2413	1.7567	11.8531	9651.1545	19200	2897.6822	8	NA	0.068977547905747	2	NA
149	148	3.75	33.9972	62.4727	9.9695	1.847	13.6216	9089.7805	18432	2953.4555	2	NA	0.0546630005176629	2	NA
9	4	3.75	34.809	25.4238	7.4914	1.9406	10.9057	42833.2973	65280	13514.6312	1	NA	0.915093248933532	1	NA
14	10	3.75	36.2386	22.6063	7.7462	1.7427	10.1162	13593.8398	24832	3400.1533	3	NA	0.169512584375467	2	NA
113	109	3.75	36.2162	54.4239	12.0736	2.2648	16.5165	11595.3805	21760	3173.7171	1	NA	0.118553615215856	1	NA
55	54	3.75	34.6614	44.6015	7.6582	1.9844	10.9899	9712.7969	21248	2904.2422	2	NA	0.0705493753432756	2	NA
58	54	3.75	35.8081	36.5788	8.9685	1.8739	12.7163	9236.3444	19200	2983.5769	1	NA	0.0584002521394559	1	NA
73	69	3.75	36.6014	47.0991	12.165	1.7602	16.1375	15975.8695	36096	5187.5301	2	NA	0.230252264197606	1	NA
152	148	3.75	39.4054	54.3771	10.2218	1.9213	14.0638	10107.2096	19200	3040.1911	1	NA	0.0806065551995073	1	NA
29	25	3.75	39.761	18.6566	7.9264	1.8509	11.1794	16747.5104	27648	3879.8914	1	NA	0.249928434147824	1	NA
78	77	3.75	37.5221	37.9271	6.1243	1.5377	7.0635	13691.231	25088	3537.9561	3	NA	0.171995975034069	2	NA
62	61	3.75	39.9232	29.6601	8.5737	1.7664	11.4426	10756.2392	21760	2937.1478	3	NA	0.0971562439372636	1	NA
110	109	3.75	38.8991	42.8419	13.2932	1.6748	16.3481	12524.0541	23296	3354.5874	0	NA	0.142233982057325	2	NA
18	17	3.75	41.5696	26.1371	9.6207	1.9571	13.8743	18794.4401	32768	4279.5511	1	NA	0.302123356233148	1	NA
79	77	3.75	40.0678	32.3841	6.8588	1.8016	9.3793	13462.8418	27136	3492.0668	1	NA	0.166172249627608	1	NA
100	98	3.75	41.4556	20.7269	7.9177	1.7474	10.4952	11811.1775	21504	3110.1267	1	NA	0.124056250504819	1	NA
118	117	3.75	42.2956	33.094	9.413	1.6314	11.1373	23847.6824	50688	9607.9418	1	NA	0.430976627611625	2	NA
165	164	3.75	40.1498	48.6015	7.8063	1.7242	10.3162	9773.9755	20224	2876.2053	2	NA	0.0721093762853154	3	NA
11	10	3.75	43.0868	22.7823	7.2255	1.7701	9.7794	13245.0377	23808	3062.8996	1	NA	0.160618435039172	1	NA
166	164	3.75	40.9252	41.1641	7.5476	1.7401	9.653	10257.3086	21760	3014.6591	4	NA	0.0844339487881025	1	NA
170	169	3.75	43.4086	34.6268	7.8676	1.8241	10.5583	12077.1765	20992	3201.0143	1	NA	0.130838993009251	1	NA
156	155	3.75	42.7062	46.0244	9.9818	1.9082	13.6322	9652.0896	23296	2975.8993	1	NA	0.0690013921401835	1	NA
83	82	3.75	46.3098	28.2323	7.3208	1.7207	9.5583	13314.5374	25088	3291.6948	1	NA	0.162390616773822	1	NA
159	155	3.75	47.5336	39.1077	10.5796	2.4011	14.3164	10147.9529	21248	3022.0131	1	NA	0.0816454738145428	3	NA
204	203	3.75	46.9931	36.6086	8.1766	1.7541	10.811	10893.8345	22784	3110.5958	2	NA	0.100664804081174	1	NA
63	61	3.75	47.8712	25.6559	9.7326	1.7616	12.8426	11092.3541	19968	2959.7794	1	NA	0.105726880738917	3	NA
35	34	3.75	46.3055	15.4272	8.2263	1.7903	11.032	15062.229	26880	3798.1081	1	NA	0.206955228294762	1	NA
102	101	3.75	47.5004	17.1815	8.0474	1.7606	10.4847	11584	65280	3456.8956	2	NA	0.118263422391553	1	NA
189	188	3.75	48.9162	33.5388	8.5456	2.0216	13.0216	10578.367	21760	3165.5901	2	NA	0.0926206579715389	2	NA
119	117	3.75	50.7748	28.4215	10.8841	1.6099	12.8848	17470.9542	29952	3965.1308	0	NA	0.268375620083966	1	NA
21	17	3.75	50.1096	23.4054	8.9487	1.5246	10.1478	19076.7801	31232	4075.585	1	NA	0.309322779985498	3	NA
171	169	3.75	49.824	30.5011	7.9807	1.7065	10.3478	11173.3713	21504	3070.0964	2	NA	0.107792748678383	2	NA
91	1090	3.75	50.6238	21.5707	7.5369	1.8484	10.4952	14188.8706	28160	3730.7307	1	NA	0.184685350809198	1	NA
36	34	3.75	51.4915	9.4772	8.7493	1.6144	10.3268	14524.4118	25344	3676.1164	5	NA	0.193241358761213	4	NA
86	82	3.75	52.6789	25.7125	7.8063	1.8296	10.0741	13391.1808	23808	3534.932	4	NA	0.164344956627973	3	NA
103	101	3.75	52.4538	11.0595	8.3433	1.6854	10.0425	11600.7715	21248	2991.7295	1	NA	0.118691081014003	5	NA
207	203	3.75	54.0194	36.7937	6.6331	1.9033	9.6951	10586.6145	21760	2999.7606	1	NA	0.092830962028341	2	NA
179	175	3.75	55.2746	29.435	7.3816	1.7092	9.6741	11163.7171	19968	2991.3358	1	NA	0.107546574998458	2	NA
192	188	3.75	56.7344	30.8334	8.4625	1.8904	12.0952	11087.7633	22016	3005.2346	2	NA	0.105609819342861	1	NA
94	1090	3.75	57.6003	21.6978	7.2827	1.8442	9.8215	12621.6506	24064	3231.7726	4	NA	0.144722607686871	3	NA
123	122	3.75	59.8501	23.8222	11.1893	1.8581	14.7375	16098.1943	28416	3829.4516	1	NA	0.233371439909944	1	NA
211	210	3.75	60.2154	39.9241	7.8655	1.9836	11.7373	9804.4556	19200	3012.9823	1	NA	0.0728865922515759	1	NA
176	175	3.75	61.0639	25.486	7.0067	1.8252	9.5162	12141.3097	22272	3000.0847	1	NA	0.132474333674386	1	NA
196	195	3.75	63.3091	26.2556	8.2713	1.7832	11.0847	10988.5508	21760	3042.9851	1	NA	0.103079987122736	1	NA
228	227	3.75	63.9656	69.1371	8.7156	1.9205	11.411	26618.5683	53760	11771.0517	4	NA	0.501631801386192	4	NA
212	210	3.75	66.6203	41.2711	8.1902	1.853	11.39	10035.5786	20480	3106.696	4	NA	0.0787800271737066	3	NA
218	217	3.75	64.6872	48.7924	5.863	1.8742	8.2109	12603.0769	23808	3555.3	1	NA	0.144248994536241	1	NA
181	180	3.75	66.7144	20.8172	7.0483	1.7033	8.8846	13242.8436	25088	3182.4804	1	NA	0.160562487402793	1	NA
127	126	3.75	67.0904	18.2504	6.6452	1.787	9.0004	17746.3392	30976	4083.8466	2	NA	0.275397697402238	1	NA
221	217	3.75	66.5906	54.2342	6.4799	1.8057	8.5688	12821.0713	22528	3436.706	2	NA	0.149807661608704	2	NA
224	216	3.75	69.0944	42.4952	10.9056	1.8423	14.6638	12940.4049	23296	3346.3612	2	NA	0.152850564329868	2	NA
229	227	3.75	67.6835	61.5873	9.4186	1.8468	13.0742	14073.8164	25856	3874.571	1	NA	0.181751569055682	1	NA
199	195	3.75	69.7475	21.2113	8.6208	1.7344	11.3373	10896.0446	20224	3070.9393	3	NA	0.100721159703598	4	NA
184	180	3.75	72.1187	17.3104	6.3715	1.6214	7.7372	13941.3769	27136	3645.8775	4	NA	0.178374477315053	4	NA
128	126	3.75	72.0819	14.9344	6.3275	1.6808	8.0951	22545.6437	45056	7609.9547	1	NA	0.397775776356901	5	NA
134	133	3.8333	10.6044	37.1953	8.7238	1.5883	10.3689	27201.4944	65280	12349.0827	1	NA	0.516495908527244	5	NA
42	41	3.8333	11.8844	35.1234	9.6176	1.634	11.6005	10645.1397	19968	2929.9014	4	NA	0.0943233035845889	4	NA
137	133	3.8333	19.7431	40.1478	11.1454	2.3962	14.8006	17036.7454	28672	4428.2289	2	NA	0.257303674386582	1	NA
43	41	3.8333	20.6002	37.5431	9.5056	1.7364	11.5057	11164.9259	22016	3365.8645	1	NA	0.107577398344183	1	NA
47	46	3.8333	27.6477	41.2756	10.1623	1.95	13.6743	9047.3041	17664	2882.0662	2	NA	0.0535798893641802	1	NA
142	141	3.8333	25.2583	46.0274	6.2848	1.5594	7.2319	15823.5575	26880	3351.4192	3	NA	0.226368441039116	2	NA
107	106	3.8333	27.8642	46.7573	9.315	1.4756	10.0636	20397.523	41984	5525.6271	2	NA	0.343000572027035	3	NA
6	4	3.8333	27.8641	19.8662	7.726	2.0786	11.5584	25481.0929	62464	9090.5793	3	NA	0.472627170754777	2	NA
72	70	3.8333	28.6735	44.7736	8.295	1.7308	10.1057	12080.5333	23040	3242.659	1	NA	0.13092458848156	4	NA
26	25	3.8333	30.0131	16.9715	9.2356	1.7218	11.5373	18749.8978	38912	5495.9647	3	NA	0.300987566431475	2	NA
143	141	3.8333	28.5744	52.1206	7.6437	1.7393	10.0215	14934.5882	25856	3311.602	1	NA	0.203700499218865	1	NA
99	98	3.8333	32.2106	19.7281	8.7181	1.4839	9.5372	12285.457	22784	3104.7671	1	NA	0.136149964103858	2	NA
145	144	3.8333	30.4331	57.9976	5.3223	1.7813	6.7161	12747.4357	22016	3198.5666	1	NA	0.147930018031249	1	NA
146	144	3.8333	30.7329	63.318	6.0285	1.979	8.2846	11530.7344	20480	3299.2849	2	NA	0.116905196048055	3	NA
108	106	3.8333	31.5332	54.4854	9.0448	1.7096	11.411	17848.9151	35328	5266.1794	4	NA	0.278013293388916	1	NA
71	70	3.8333	32.4365	52.0512	8.6386	1.5419	9.8425	12116.6032	23296	3293.2504	0	NA	0.131844339472582	1	NA
9	4	3.8333	33.5062	25.1905	8.4148	1.9727	11.8216	39662.675	65280	15555.4019	1	NA	0.834245145595889	1	NA
149	148	3.8333	33.252	63.1755	11.037	1.8921	15.7059	8838.5201	19200	3073.1161	2	NA	0.0482560794587094	2	NA
14	10	3.8333	34.4417	22.4306	8.436	1.7477	11.0215	13044.9971	23552	3322.3762	3	NA	0.155517574207995	2	NA
50	46	3.8333	32.9165	48.9803	9.6707	1.7185	12.3374	9420.6689	18176	2908.0907	8	NA	0.0631003661276971	2	NA
113	109	3.8333	35.6607	55.5704	13.3661	2.147	18.0323	11076.5954	21760	3197.6066	1	NA	0.105325047633136	1	NA
55	54	3.8333	33.6851	44.8863	8.5586	1.8645	11.3689	9480.0593	18432	2847.0809	2	NA	0.064614769529346	2	NA
58	54	3.8333	33.9146	35.9151	9.4166	2.0093	14.169	9445.373	17920	2851.7159	2	NA	0.0637302991315946	1	NA
78	77	3.8333	35.5986	38.4239	6.6131	1.6839	8.4951	13568.6344	24320	3284.5694	1	NA	0.168869868658786	2	NA
29	25	3.8333	38.6282	18.5665	9.1873	1.8153	12.2426	15989.9845	27392	3648.6519	1	NA	0.230612184386968	1	NA
73	69	3.8333	36.1156	47.0633	13.3868	1.9959	20.4114	16018.0217	35584	5712.309	2	NA	0.231327108533845	1	NA
62	61	3.8333	39.0698	29.5813	9.3678	1.6185	10.8847	10998.8395	20992	2945.0926	3	NA	0.103342339999271	1	NA
152	148	3.8333	39.5444	54.5391	11.1213	1.9744	14.948	9785.3296	20480	3020.4118	1	NA	0.0723988959326433	1	NA
79	77	3.8333	38.6156	32.3288	7.8082	1.565	8.5793	15233.4135	25856	3113.6469	1	NA	0.211320283743279	1	NA
100	98	3.8333	40.3837	20.6609	8.6257	1.6562	10.5899	11753.0974	20736	3034.8609	1	NA	0.12257525861037	1	NA
110	109	3.8333	37.9283	43.4302	13.3702	1.9467	17.2113	11607.3688	21760	3192.3394	1	NA	0.118859306410055	2	NA
18	17	3.8333	40.8773	26.1883	10.2839	1.6894	13.1795	18583.3099	29696	3981.3638	1	NA	0.296739720273956	1	NA
118	117	3.8333	40.6494	32.9675	9.6101	1.8147	11.6952	24343.2727	58880	10167.4107	2	NA	0.443613748024085	2	NA
11	10	3.8333	42.0536	23.0806	8.1089	1.5472	9.232	12973.9749	23808	3152.3254	1	NA	0.153706570051219	1	NA
165	164	3.8333	39.7243	48.6657	8.2782	1.7011	10.4847	9463.004	19456	2939.7351	2	NA	0.064179874254417	3	NA
166	164	3.8333	39.9116	40.8859	8.6528	1.6718	10.7583	10407.3268	18944	3110.1194	1	NA	0.0882592820471687	1	NA
170	169	3.8333	42.5107	33.8349	8.4981	1.8071	11.0426	10999.2145	19968	3130.6839	1	NA	0.103351902172209	1	NA
156	155	3.8333	41.7603	46.0863	10.5453	1.8942	15.2217	9125.8866	17664	3091.6306	1	NA	0.0555836745771115	1	NA
204	203	3.8333	44.6317	36.7669	8.0567	1.998	11.2321	10519.7526	18944	3006.5607	2	NA	0.0911260418930883	1	NA
83	82	3.8333	45.7544	28.1765	8.8194	1.8317	12.1584	13480.0069	24832	3185.0224	1	NA	0.166609944706773	1	NA
160	159	3.8333	44.7462	39.2406	5.8042	1.8078	7.9898	10139.4888	19456	2994.3105	1	NA	0.081429646646652	1	NA
189	188	3.8333	46.9269	34.4082	9.4898	1.7202	12.2953	10390.5753	18944	2791.6641	2	NA	0.0878321334072754	2	NA
35	34	3.8333	45.6012	15.3568	8.7479	1.7421	11.4321	14846.1142	25856	3421.879	1	NA	0.201444489382974	1	NA
63	61	3.8333	48.1546	25.4782	11.18	1.7577	14.5375	10555.8755	18944	2898.1407	1	NA	0.0920471443378845	3	NA
102	101	3.8333	47.0028	16.7611	8.2566	1.6915	10.4636	11088.0966	20736	3126.3847	2	NA	0.105618318202168	1	NA
119	117	3.8333	50.2377	28.5855	11.9971	1.7601	12.5374	17067.5264	27904	4010.4362	0	NA	0.258088563040408	1	NA
21	17	3.8333	50.1743	23.2054	9.7199	1.7942	13.2006	16991.5407	29952	4219.4662	1	NA	0.256150993962633	3	NA
91	1090	3.8333	49.9602	21.3809	8.7829	1.7956	11.7584	14688.0286	29952	3871.3432	1	NA	0.197413444460028	1	NA
171	169	3.8333	50.0094	30.1914	8.8079	1.9847	13.3374	11074.071	20736	3015.0432	2	NA	0.105260677634834	2	NA
161	159	3.8333	50.0737	38.0528	5.9329	1.6891	7.6845	9967.1671	20224	3069.9339	2	NA	0.077035593589964	4	NA
36	34	3.8333	51.4186	8.5726	9.4667	1.6411	11.4531	14192	26624	3493.5302	5	NA	0.184765147779838	4	NA
207	203	3.8333	52.8811	36.1842	8.4	2.0147	12.569	10372.0737	20992	3136.7675	1	NA	0.0873603587437616	2	NA
103	101	3.8333	52.389	10.1702	9.1001	1.6868	10.9373	11157.8056	23296	3279.2682	1	NA	0.107395836904274	5	NA
86	82	3.8333	53.6223	25.6248	8.1622	1.5946	9.4741	13486.3644	26624	3435.5711	4	NA	0.166772055411971	3	NA
179	175	3.8333	54.2333	30.5486	7.8028	1.7184	10.032	11058.7702	20480	3003.5571	1	NA	0.104870520579688	2	NA
192	188	3.8333	55.5758	31.9965	9.1817	2.0564	14.0743	10430.5161	19200	3162.5809	2	NA	0.0888505889722249	1	NA
94	1090	3.8333	57.6057	21.3101	7.2531	1.67	9.0425	12976.4284	22784	3177.3814	4	NA	0.153769132161357	3	NA
124	123	3.8333	57.9333	25.7303	5.3838	1.7773	7.3161	15396.8345	26880	3727.5633	2	NA	0.215487376712864	2	NA
211	210	3.8333	58.9819	39.4493	8.3004	1.8845	11.6005	9599.3031	19712	3044.5714	1	NA	0.0676553824288305	1	NA
176	175	3.8333	60.1743	26.3928	7.2409	1.7986	9.6846	11745.113	22528	3178.1962	1	NA	0.1223716633741	1	NA
228	227	3.8333	62.8537	69.466	8.9538	1.9266	11.6321	28844.3656	55040	12147.9582	4	NA	0.558387691269085	4	NA
125	123	3.8333	61.9839	21.6221	6.8563	1.9011	9.8109	15742.3519	25856	3687.5341	1	NA	0.224297769063967	1	NA
196	195	3.8333	62.838	26.4875	9.581	1.7566	12.4005	10767.6469	19456	2920.5044	1	NA	0.0974471303378434	1	NA
218	217	3.8333	63.1081	48.4171	6.8125	1.8688	9.0004	12424.5333	24064	3551.2055	1	NA	0.139696288456089	1	NA
212	210	3.8333	65.85	40.9652	8.9255	1.8648	12.6005	9938.8739	18688	3070.5531	4	NA	0.0763141416663613	3	NA
181	180	3.8333	65.6778	20.8607	8.1992	1.7864	10.5057	12706.3727	21760	3067.0265	1	NA	0.146882947345046	1	NA
221	217	3.8333	66.1195	54.12	7.6702	1.7928	10.5373	12203.3487	22272	3457.2281	2	NA	0.134056274066013	2	NA
224	216	3.8333	68.4225	42.0325	11.6438	1.8023	15.4638	12587.0442	25856	3405.0422	2	NA	0.143840174669434	2	NA
127	126	3.8333	67.5202	17.2833	7.4587	1.8375	10.4215	17802.602	31488	3914.0142	2	NA	0.276832349731676	1	NA
229	227	3.8333	67.2169	61.3033	10.4443	1.8942	14.5585	14250.8518	25856	3873.0954	1	NA	0.186265817351237	1	NA
199	195	3.8333	69.3883	20.7331	8.647	1.5479	10.2425	10491.001	21504	2991.6361	3	NA	0.090392901169287	4	NA
184	180	3.8333	71.8199	16.6907	7.1259	1.531	8.2846	13881.5756	26624	3852.4995	4	NA	0.176849596321777	4	NA
128	126	3.8333	73.3625	13.1376	6.7692	1.7556	9.0425	23501.0384	46336	7555.0056	1	NA	0.422137507943106	5	NA
134	133	3.9167	10.2527	36.0179	9.7887	1.7471	12.6953	24723.7413	62976	10975.6141	1	NA	0.453315365491902	5	NA
42	41	3.9167	12.9882	34.476	11.2407	1.7623	14.9269	10313.2976	20480	3042.3163	4	NA	0.0858616194563405	4	NA
139	137	3.9167	17.7389	37.9237	5.6165	1.6031	6.8319	17374.077	27648	3617.349	2	NA	0.265905335977069	1	NA
43	41	3.9167	22.7769	36.8722	9.3448	1.8908	12.8111	11099.5037	21760	3299.8773	1	NA	0.105909189303271	1	NA
138	137	3.9167	22.6594	40.3035	5.9345	1.7852	8.0214	16755.5696	26880	3870.043	2	NA	0.250133936718855	2	NA
47	46	3.9167	28.3784	40.5612	11.5873	2.179	16.2638	9075.49	18944	2857.9861	3	NA	0.0542986052313664	1	NA
142	141	3.9167	26.6798	45.6316	7.1871	1.7298	9.4215	14968.1341	25088	3357.8551	2	NA	0.204555890411236	2	NA
6	4	3.9167	28.0608	18.5483	8.7854	1.9359	11.8426	24581.6889	60928	7702.4713	3	NA	0.449693153185327	2	NA
26	25	3.9167	30.3758	15.675	10.1356	1.8275	13.1795	17266.5048	39424	5029.5057	4	NA	0.263162338698	2	NA
107	106	3.9167	29.3221	46.3492	9.8069	1.509	11.1163	19346.4242	40192	5233.3539	1	NA	0.316198469360794	3	NA
72	70	3.9167	29.9564	44.1431	8.5725	1.7974	10.5373	12206.9291	24064	3322.744	1	NA	0.134147571143306	4	NA
143	141	3.9167	30.2742	52.1069	7.8939	1.7639	10.4636	13974.4064	23808	3294.0934	1	NA	0.179216700757811	1	NA
99	98	3.9167	32.3711	18.643	9.4225	1.534	10.4215	12056.5657	21760	3008.5294	1	NA	0.130313435585312	2	NA
146	144	3.9167	31.3275	64.4479	6.5381	2.2942	9.5267	10273.6619	20224	3294.9356	2	NA	0.0848509436752927	3	NA
14	10	3.9167	34.5352	21.8559	9.9027	1.7561	13.0005	13257.0688	23552	3471.1008	3	NA	0.160925217596042	2	NA
9	4	3.9167	34.2513	24.6401	9.1093	2.0165	13.5374	38652.2177	65280	13639.6654	1	NA	0.80847936573347	1	NA
145	144	3.9167	32.0057	58.765	5.3977	1.8376	7.4845	11639.8987	23296	3409.5564	5	NA	0.119688790488548	1	NA
108	106	3.9167	33.3124	54.666	9.0008	1.6951	11.3478	17559.9852	35840	4541.8416	0	NA	0.27064583293406	1	NA
149	148	3.9167	34.6318	63.6865	11.5579	1.7601	15.4322	8732.8131	18176	2915.8776	3	NA	0.0455606431528737	2	NA
71	70	3.9167	34.2575	52.1003	10.0549	1.6734	12.6532	11651.8336	23552	3287.3276	8	NA	0.119993120029321	1	NA
50	46	3.9167	34.2382	48.1789	10.1901	1.5846	11.79	9473.6	18176	2845.2145	2	NA	0.0644500630129347	2	NA
58	54	3.9167	34.0304	34.5054	10.37	1.8533	14.4532	9467.898	19968	2899.8996	2	NA	0.0643046669860313	1	NA
115	113	3.9167	35.3089	59.5622	6.9977	1.6351	8.5898	10698.6667	21760	3076.2191	1	NA	0.0956881954001022	1	NA
55	54	3.9167	34.707	44.072	10.0006	1.7961	13.2111	9397.5458	17664	2828.9137	2	NA	0.0625107472449034	2	NA
78	77	3.9167	35.7338	38.4224	7.6811	1.6995	9.9583	13430.5285	24320	3382.4247	1	NA	0.165348288660204	2	NA
29	25	3.9167	39.7995	18.1415	9.9892	1.7966	13.7269	15028.6135	24576	3578.6557	1	NA	0.206098062363095	1	NA
79	77	3.9167	38.9065	31.6666	8.5787	1.6042	10.0215	14612.437	24576	3319.4675	1	NA	0.195485924588533	1	NA
62	61	3.9167	39.9337	28.8715	10.5283	1.7809	13.7374	10893.2414	21248	2928.2074	3	NA	0.100649680548456	1	NA
75	73	3.9167	37.4391	42.6565	6.1763	1.7864	8.4425	19744.2394	34560	5481.896	1	NA	0.326342409999477	1	NA
74	73	3.9167	37.5159	49.2725	7.9633	1.8218	10.9794	14029.1927	27648	3573.789	2	NA	0.180613703625004	2	NA
114	113	3.9167	38.6541	53.765	6.8433	1.8606	9.4846	10638.3485	20480	2987.3056	0	NA	0.0941501339076499	2	NA
100	98	3.9167	41.1106	20.5809	9.2862	1.7497	12.1795	11496.325	20480	3052.4416	1	NA	0.116027786358801	1	NA
112	110	3.9167	38.748	39.6561	7.3595	1.6316	8.853	12051.786	23040	3131.836	2	NA	0.130191557404009	3	NA
118	117	3.9167	41.0748	32.3894	10.4852	1.685	11.2426	23792.4195	53760	9333.9845	2	NA	0.429567471860106	2	NA
18	17	3.9167	42.6546	25.3555	11.5966	1.7925	15.7059	17147.0241	28672	3661.3393	1	NA	0.260115685055132	1	NA
152	148	3.9167	41.8173	54.2965	11.601	1.9526	15.9586	9476.8971	18432	2938.5414	2	NA	0.0645341361873127	1	NA
111	110	3.9167	39.3813	46.7332	7.2624	1.6203	8.9267	11474.4151	21760	3142.0781	2	NA	0.115469103017894	1	NA
11	10	3.9167	42.8978	22.9856	9.2261	1.7822	12.3268	12780.3245	23808	3061.1966	1	NA	0.148768653746721	1	NA
166	164	3.9167	40.7517	40.1324	9.0932	1.8595	12.0216	10463.0473	22784	3048.2195	1	NA	0.0896801061995836	1	NA
170	169	3.9167	43.3476	33.0332	9.5555	1.7948	12.2216	11345.5848	21760	3192.2407	1	NA	0.112184042729439	1	NA
165	164	3.9167	41.1491	48.7841	8.9375	1.6237	10.9899	9644.8736	18944	2946.1354	2	NA	0.0688173904337411	3	NA
204	203	3.9167	45.4431	36.4566	8.5166	1.8691	12.0531	10708.8489	20736	2935.801	2	NA	0.0959478326195227	1	NA
189	188	3.9167	46.6809	34.1038	10.277	2.0499	14.2111	10469.4519	21248	3062.8892	2	NA	0.0898434179137024	2	NA
156	155	3.9167	43.0907	45.7047	11.583	1.7835	15.4954	9258.087	17920	3007.691	1	NA	0.0589546694762762	1	NA
83	82	3.9167	47.1466	27.6408	9.4737	1.694	11.9163	13325.7951	24832	3202.1266	1	NA	0.162677678305227	1	NA
160	159	3.9167	46.0755	38.5606	6.5636	1.8459	9.2846	9589.551	19200	3056.2323	1	NA	0.067406712384291	1	NA
35	34	3.9167	47.1295	14.707	9.4494	1.769	12.4532	13949.5114	25856	3337.0478	1	NA	0.17858189997041	1	NA
64	63	3.9167	47.0639	25.553	5.4415	1.7531	7.295	10901.6104	18944	2816.476	1	NA	0.10086308274929	1	NA
102	101	3.9167	48.3442	16.5493	9.4631	1.7247	12.1795	10975.2532	65280	3428.943	2	NA	0.102740909920465	1	NA
119	117	3.9167	51.6095	28.2676	12.2554	1.7537	13.4637	16986.6708	27392	3948.3144	0	NA	0.256026815759999	1	NA
91	1090	3.9167	51.6001	20.852	9.5241	1.8192	12.9269	14218.215	28928	3740.3122	1	NA	0.185433607415979	1	NA
171	169	3.9167	51.6354	29.8731	9.3378	1.8745	13.4006	10628.5247	23296	2902.5097	2	NA	0.0938996355756447	2	NA
21	17	3.9167	52.979	22.7131	10.6932	1.5748	12.4321	16506.2557	30208	3611.4217	1	NA	0.243776649712229	3	NA
161	159	3.9167	52.4374	37.4322	6.5876	1.6984	8.5056	9540.7525	18432	3035.7109	2	NA	0.0661623931947357	4	NA
207	203	3.9167	53.7587	35.4785	8.5523	1.8117	11.8847	10604.6129	21760	3010.9274	1	NA	0.0932899055307292	2	NA
65	63	3.9167	52.6715	24.4805	6.4348	1.6205	7.874	11234.2246	19712	2882.903	2	NA	0.109344454754138	4	NA
36	34	3.9167	53.6076	7.1448	10.492	1.6447	12.6111	13458.591	25856	3414.6258	5	NA	0.166063857935016	4	NA
103	101	3.9167	54.2781	8.9875	9.5208	1.6741	11.3268	11121.7249	24064	3164.1247	1	NA	0.106475810522672	5	NA
179	175	3.9167	54.7619	30.8231	8.2326	1.7261	10.2846	10793.9243	20736	3002.6019	1	NA	0.0981171811195605	2	NA
86	82	3.9167	55.7456	25.2419	9.3774	1.7088	11.5163	13348.7386	24576	3305.8873	4	NA	0.163262717544662	3	NA
192	188	3.9167	56.4747	32.0711	10.9502	1.8708	14.5585	10313.4866	18944	2926.6454	2	NA	0.0858664387915009	1	NA
94	1090	3.9167	60.5659	20.1492	8.7048	1.8592	11.5268	12807.2475	22016	3266.722	4	NA	0.149455166765367	3	NA
124	123	3.9167	60.0023	25.2916	6.6847	1.7537	8.832	15029.8546	26368	3604.5683	1	NA	0.206129709330648	2	NA
211	210	3.9167	60.3576	38.67	8.699	2.0661	13.0321	9332.6268	20480	3001.7916	1	NA	0.0608553693651173	1	NA
176	175	3.9167	61.534	26.5471	8.1326	1.8461	11.3478	11602.6419	22016	3019.9355	2	NA	0.118738774582702	1	NA
228	227	3.9167	63.917	69.0575	10.1322	2.0169	14.0848	26548.9985	60672	10885.4565	4	NA	0.49985783216268	4	NA
196	195	3.9167	64.4923	26.285	10.1023	1.7866	13.5269	10248.7658	21504	3027.0311	1	NA	0.0842161148388513	1	NA
125	123	3.9167	64.3572	20.5443	6.9894	1.7399	9.2109	15603.1269	27648	3635.5757	2	NA	0.220747652991427	1	NA
218	217	3.9167	63.9227	47.6888	8.0199	1.8881	11.2005	11698.7669	20736	3285.3893	1	NA	0.121189878245643	1	NA
212	210	3.9167	67.2008	40.4459	9.6536	1.8251	13.0111	9726.1359	19200	3061.2795	4	NA	0.0708895082094391	3	NA
181	180	3.9167	67.4987	20.2869	9.0289	1.8312	11.9689	12696.204	22272	3118.9842	1	NA	0.146623654363851	1	NA
224	216	3.9167	70.0831	41.3559	13.1684	1.7658	17.3797	12201.788	25600	3245.8463	2	NA	0.134016477577204	2	NA
221	217	3.9167	68.024	53.5675	8.619	1.9185	12.1374	11792.8742	22272	3297.7513	2	NA	0.123589532318355	2	NA
229	227	3.9167	69.0996	60.4801	11.5041	2.3678	16.9902	13400.347	27392	3859.4603	1	NA	0.164578686733515	1	NA
127	126	3.9167	70.3543	15.7097	8.5939	1.8213	11.7689	16870.1252	29952	3890.6413	2	NA	0.253055004607233	1	NA
199	195	3.9167	71.6468	19.4701	9.6775	1.7112	12.4216	10222.2102	20224	2927.0673	3	NA	0.0835389701997711	4	NA
184	180	3.9167	74.1107	15.4559	7.9202	1.6475	8.9583	13992.1598	28160	3704.8407	4	NA	0.17966939697388	4	NA
128	126	3.9167	76.4776	10.8266	7.6838	1.7876	10.4425	22229.6774	45824	6984.3062	1	NA	0.389718911282302	5	NA
134	133	4	9.1316	36.6034	10.7357	1.664	13.19	26275.0391	61440	11733.5081	1	NA	0.492872106401047	5	NA
42	41	4	11.6849	35.2616	11.7465	1.5841	13.5058	10631.682	23040	3008.3524	2	NA	0.0939801439719516	4	NA
139	137	4	16.9082	38.7062	5.4955	1.662	6.9687	17025.1601	27648	3859.2966	2	NA	0.257008259340899	1	NA
43	41	4	22.8897	37.3381	10.8929	2.0359	15.5586	11236.4601	22528	3212.4319	1	NA	0.109401458054409	1	NA
138	137	4	22.616	41.6872	7.5696	1.656	9.4951	17633.9157	31744	3968.6076	2	NA	0.272530996204312	2	NA
48	47	4	24.2529	39.6122	5.7266	1.7683	7.8109	9949.8437	18944	3059.5055	4	NA	0.076593861998863	2	NA
142	141	4	24.7158	45.7979	7.869	1.7456	10.6004	13353.9464	25600	3485.3795	2	NA	0.16339551190259	2	NA
6	4	4	26.0184	18.1726	9.606	1.8354	12.3479	23912.9753	64256	8644.712	3	NA	0.432641539615307	2	NA
26	25	4	29.5493	15.8163	11.2622	1.8307	15.3901	17104.0219	37120	5413.474	4	NA	0.259019166460234	2	NA
107	106	4	28.6865	47.0603	10.5432	1.7089	13.1374	19100.9231	48128	6324.3628	2	NA	0.309938405428768	3	NA
72	70	4	29.1281	44.7604	9.808	1.8696	12.011	12199.376	24832	3353.0245	1	NA	0.133954973680871	4	NA
99	98	4	30.4571	18.6614	10.2687	1.6643	12.2637	12171.3167	21760	3073.4931	3	NA	0.133239486003269	2	NA
49	47	4	29.538	41.9164	6.3183	1.9473	9.2214	8834.9224	19200	2946.7989	1	NA	0.0481643412465049	1	NA
143	141	4	29.533	52.4275	8.8007	1.681	11.1057	12838.3393	23040	3605.3824	1	NA	0.150247980548123	1	NA
146	144	4	30.3034	66.3952	7.3575	2.0871	9.5583	9982.0264	18688	3244.9369	2	NA	0.0774144927801719	3	NA
14	10	4	32.8056	22.4256	10.4521	1.8524	14.5059	13585.2772	25088	3310.2462	1	NA	0.169294245543484	2	NA
9	4	4	32.3671	25.1699	9.8109	1.6369	11.4321	39876.5967	65280	13465.9295	2	NA	0.839699962370427	1	NA
149	148	4	34.0827	65.6195	13.0027	1.6485	16.0849	8820.1047	19712	2920.5153	4	NA	0.0477865028200149	2	NA
145	144	4	31.4594	59.7578	6.6495	1.7645	8.4109	11030.7484	20992	3505.6784	5	NA	0.104155989119379	1	NA
58	54	4	31.7482	35.0152	11.4326	2.0242	16.1586	9145.6208	19200	2949.4114	3	NA	0.0560868794655922	1	NA
108	106	4	32.9198	56.0668	9.9451	1.7147	12.5268	17377.237	34048	5022.2641	0	NA	0.265985913221021	1	NA
51	50	4	32.9688	47.312	5.9587	1.8922	8.6319	9100.8	18944	2959.4551	2	NA	0.0549439881568179	1	NA
71	70	4	33.9343	53.6947	11.3899	1.6604	14.1269	11795.2668	23296	3157.5686	9	NA	0.123650541531608	1	NA
55	54	4	34.0428	45.1607	10.5185	1.8104	13.3585	9317.472	19712	2972.223	2	NA	0.0604689351826348	2	NA
115	113	4	34.4172	62.2476	7.8324	1.6752	9.8215	9893.4534	20992	3111.7235	1	NA	0.0751559585306256	1	NA
79	77	4	36.6601	32.4101	9.9954	1.7078	12.7795	13478.3789	24064	3550.2409	1	NA	0.166568432126661	1	NA
78	77	4	34.0777	39.4745	7.7934	1.7885	10.5794	13311.7453	27392	3783.4282	1	NA	0.162319420659	2	NA
52	50	4	35.2111	52.3532	5.8361	1.6549	7.2635	8968.1623	19712	2949.4076	0	NA	0.0515618424890519	3	NA
62	61	4	38.5041	29.5434	11.9123	1.6557	14.3059	10524.6328	19712	2891.1478	3	NA	0.0912504827367386	1	NA
118	117	4	38.9659	33.1015	11.4113	1.6753	12.0742	24674.4272	58368	10347.6076	2	NA	0.452057898952036	2	NA
112	110	4	37.0392	39.9455	8.5218	1.545	8.6741	11905.5534	23552	3166.6579	1	NA	0.126462753643267	3	NA
29	25	4	39.7159	18.9597	11.0902	1.8913	15.8744	14925.4111	26624	3579.3747	1	NA	0.203466491172829	1	NA
100	98	4	39.7242	21.2427	10.3533	1.7605	13.7901	11590.5466	20736	3086.4343	1	NA	0.118430354981824	1	NA
75	73	4	36.4315	43.2844	7.524	1.8684	10.7478	19869.4613	39936	6338.0885	1	NA	0.329535459235059	1	NA
74	73	4	37.1351	50.8548	8.6936	1.6615	11.0531	12806.5829	24832	3929.7137	2	NA	0.149438220045009	2	NA
170	169	4	41.0025	34.0856	11.6655	1.666	12.9269	11655.2964	28160	3323.2863	1	NA	0.120081418409181	1	NA
114	113	4	38.258	55.6276	8.1378	1.8163	9.632	10342.6798	20736	3234.581	0	NA	0.0866108399301532	2	NA
18	17	4	41.7324	26.057	12.778	1.7926	16.6112	16725.4956	30208	3670.4041	1	NA	0.249367075948408	1	NA
166	164	4	39.2519	40.6352	8.8829	1.8144	11.1899	10311.5259	20736	3077.5796	2	NA	0.0858164426515589	1	NA
11	10	4	41.2046	24.1005	10.1574	1.845	14.1585	12368.5115	27136	3255.1736	1	NA	0.138267781416458	1	NA
153	152	4	40.0771	57.8	7.2203	1.7706	9.6846	9500.9391	19968	3023.9226	2	NA	0.065147186218672	1	NA
111	110	4	38.9871	47.8879	7.7288	1.7117	10.0952	11150.2815	23040	3123.748	2	NA	0.107203978916546	1	NA
189	188	4	44.9509	34.907	11.8387	2.1753	16.5902	10159.269	20480	2952.4718	2	NA	0.081934024495013	2	NA
204	203	4	44.0331	37.1632	9.7183	2.0315	14.1795	10647.6615	20736	3116.5565	2	NA	0.094387607285158	1	NA
165	164	4	40.7759	49.9079	10.0726	1.6741	12.7163	9434.0662	18944	2905.1115	2	NA	0.0634419855930132	3	NA
33	35	4	43.423	16.5808	5.5495	1.7859	7.4529	13019.8418	24320	3425.9514	2	NA	0.15487613599762	2	NA
157	156	4	42.438	43.9074	6.779	1.8731	9.7267	9048.381	17664	2877.1595	2	NA	0.0536073493749434	1	NA
83	82	4	46.3169	28.3305	10.4735	1.6808	13.0427	13531.6352	24320	3229.062	1	NA	0.16792642132827	1	NA
158	156	4	42.6295	49.9392	5.4473	1.717	7.1582	9005.1765	17152	2844.0654	1	NA	0.0525056723064856	2	NA
154	152	4	44.1342	52.7433	6.3122	1.8054	8.6004	9210.0465	17152	2945.5349	3	NA	0.0577296786256183	2	NA
160	159	4	45.5745	39.0723	7.4852	1.7629	10.0952	9621.4891	18176	3041.2152	1	NA	0.0682211060789319	1	NA
64	63	4	46.4229	26.2288	5.9399	1.7632	7.874	10644.5348	18432	2890.7333	1	NA	0.0943078791621627	1	NA
119	117	4	50.8837	29.4113	13.7609	1.9178	16.4217	15321.1077	27392	4213.6833	3	NA	0.213556409359286	1	NA
1035	35	4	47.3902	13.0129	5.3829	1.7895	7.4319	13668.8045	23296	3521.6828	1	NA	0.171424118843724	1	NA
102	101	4	47.8379	17.1338	9.9931	1.7862	13.2216	11091.3631	65280	3381.8462	2	NA	0.105701611103234	1	NA
91	1090	4	51.2584	21.5512	11.3619	1.8444	14.8638	14768.7705	30464	3944.6437	1	NA	0.199472292489602	1	NA
171	169	4	51.1777	30.9252	9.6071	1.6846	12.0216	10330.3398	20992	2852.8986	0	NA	0.0862961806926948	2	NA
21	17	4	53.4637	23.338	11.5432	1.6249	13.8637	16157.3516	29952	3617.8802	1	NA	0.234879899464895	3	NA
207	203	4	53.562	35.8933	9.9955	1.84	13.6006	10546.13	20480	3059.8424	1	NA	0.0917986425875887	2	NA
161	159	4	52.1443	38.1019	6.5229	1.6589	8.3582	9604.5139	18432	2944.9824	2	NA	0.0677882532841423	4	NA
65	63	4	52.4858	25.158	7.2246	1.7019	9.2741	10726.4291	18944	2903.9772	2	NA	0.0963961123866512	4	NA
36	34	4	53.4498	7.5824	11.5519	1.6626	14.1585	13012.6037	24576	3482.0979	5	NA	0.154691570760452	4	NA
179	175	4	53.713	32.1231	9.3223	1.617	10.3583	11024.9106	18688	2987.1296	1	NA	0.104007130310916	2	NA
192	188	4	55.7758	33.4586	11.0566	1.907	14.3269	10509.3549	19712	2931.6101	3	NA	0.0908609096116199	1	NA
103	101	4	54.273	9.3147	10.507	1.7095	12.3374	11409.6928	21760	3003.3656	1	NA	0.113818740816553	5	NA
86	82	4	56.0652	26.0294	10.2527	2.029	12.7795	13565.8913	23552	3482.449	4	NA	0.168799922001228	3	NA
94	1090	4	60.9584	20.3158	9.2736	1.9096	11.9373	13191.4497	24064	3455.3915	4	NA	0.15925198777686	3	NA
124	123	4	59.9632	26.3334	6.6025	1.8911	9.5372	14747.9735	25344	3692.7874	1	NA	0.198941987128061	2	NA
211	210	4	59.8138	39.0481	9.3593	2.0093	13.3374	9389.1586	20224	3010.754	1	NA	0.0622968809599431	1	NA
176	175	4	61.1617	27.8089	8.9892	1.6593	10.832	11362.2702	21248	3090.7998	2	NA	0.112609505876983	1	NA
228	227	4	62.986	70.0765	10.7548	2.1538	14.8112	27264.091	61184	12286.3987	4	NA	0.518092067232551	4	NA
196	195	4	64.1869	27.3701	11.4261	1.8031	15.1901	10367.5565	20736	2939.7844	1	NA	0.0872451740835147	1	NA
125	123	4	64.4277	20.7165	7.4668	1.7676	9.832	14800.5824	27904	4050.7421	2	NA	0.200283468194311	1	NA
218	217	4	63.0271	48.817	8.8168	1.9185	12.5479	11195.9195	22272	3444.2212	1	NA	0.108367708112585	1	NA
212	210	4	66.6316	41.2043	10.648	1.8355	14.4322	9498.515	19200	2947.4329	4	NA	0.0650853737828922	3	NA
225	224	4	66.8349	43.3344	7.4731	1.7243	9.7267	12209.8701	21760	3162.7414	1	NA	0.134222564078263	1	NA
181	180	4	67.3341	20.7805	10.2428	1.9289	13.8322	12852.7976	22784	3108.1748	1	NA	0.15061665458807	1	NA
221	217	4	68.1861	54.6025	9.7319	1.9702	12.7269	11877.0025	23552	3133.7788	2	NA	0.125734730594422	2	NA
230	229	4	67.5055	63.1454	6.4819	1.8659	9.1793	13494.3119	25088	4080.0309	1	NA	0.166974709730423	1	NA
127	126	4	71.1233	15.5205	9.5083	1.8347	13.0953	16944.1543	28672	4267.8047	2	NA	0.25494268209149	1	NA
199	195	4	71.5407	19.8521	10.3234	1.7137	12.8216	10389.2282	20224	3164.7175	3	NA	0.0877977835321716	4	NA
231	229	4	70.6082	58.1146	6.1831	1.7603	8.3372	14090.3434	26368	3846.9596	2	NA	0.182172993141377	2	NA
226	224	4	73.0056	40.5271	6.9836	1.9505	10.4215	11627.5717	24064	3455.8461	3	NA	0.119374462739751	3	NA
184	180	4	74.5387	15.5224	8.1869	1.605	9.2425	14425.221	26880	3805.3832	4	NA	0.190712079872162	4	NA
128	126	4	77.4379	9.9175	8.2733	1.8131	11.2636	22199.5065	50176	8778.1653	1	NA	0.388949579646368	5	NA
134	133	4.0833	9.269	35.8218	11.824	1.5948	14.0111	25598.0766	62208	11607.4989	1	NA	0.475610153075446	5	NA
42	41	4.0833	12.2278	34.6353	12.8095	1.762	16.7481	10445.9585	19200	3037.7984	2	NA	0.0892443567038722	4	NA
139	137	4.0833	18.1969	38.4068	6.5338	1.7616	8.653	15993.1484	29440	3837.5661	2	NA	0.230692861077518	1	NA
44	43	4.0833	21.0649	36.4844	6.0533	1.7982	8.3898	11036.266	20480	3307.3317	1	NA	0.10429668310711	1	NA
48	47	4.0833	24.3676	38.8586	6.7839	1.5816	8.274	9719.8575	18432	3015.0849	4	NA	0.0707294144852529	2	NA
138	137	4.0833	24.0555	42.1788	7.6874	1.6593	9.7688	18135.4483	30976	4232.0425	2	NA	0.285319640084095	2	NA
142	141	4.0833	24.6552	44.9723	8.7556	1.6175	10.632	13858.7248	27392	3156.8016	2	NA	0.176266920851493	2	NA
6	4	4.0833	25.8057	16.538	11.0526	2.007	14.8743	23184.9398	59904	8179.6424	3	NA	0.414077269333895	2	NA
45	43	4.0833	27.0781	36.7382	5.8146	1.9037	8.4951	10547.3903	24064	3255.3956	2	NA	0.0918307791383965	2	NA
27	26	4.0833	27.8251	13.1401	6.2278	1.7544	8.2846	16955.202	36864	6141.1217	5	NA	0.25522438880605	3	NA
107	106	4.0833	28.9683	45.9572	11.6867	1.5827	13.8216	19319.1287	40192	5655.4751	1	NA	0.31550245791703	3	NA
72	70	4.0833	29.8337	44.1294	10.312	1.7084	12.2637	11876.6421	23296	3113.6507	2	NA	0.125725540708751	4	NA
99	98	4.0833	30.3771	17.6931	10.9959	1.5599	12.769	11624.4683	24064	2989.2937	3	NA	0.119295328746435	2	NA
49	47	4.0833	30.1984	41.6034	6.9202	1.6817	8.8109	9071.9427	18688	2897.8512	1	NA	0.0542081521752046	1	NA
143	141	4.0833	30.3303	51.8818	10.086	1.6657	11.9689	12875.8769	23040	3262.7459	1	NA	0.151205156609064	1	NA
14	10	4.0833	32.2481	21.7786	11.6707	1.8076	15.2954	12861.4893	23040	3213.0216	1	NA	0.150838285357455	2	NA
146	144	4.0833	30.7128	66.5849	7.6808	2.1438	9.653	10043.4635	22272	3177.2764	2	NA	0.0789810852467565	3	NA
9	4	4.0833	32.1275	24.565	10.6054	1.6254	12.4742	39856.2835	65280	12556.9048	2	NA	0.839181993486931	1	NA
58	54	4.0833	31.2894	34.1535	12.4248	2.2459	17.5271	9108.9874	17152	2870.8028	3	NA	0.0551527597160372	1	NA
28	26	4.0833	32.5699	17.0748	6.0554	1.7062	7.8214	14902.0942	26112	3414.5585	1	NA	0.202871930559062	1	NA
149	148	4.0833	34.9497	65.8942	14.0283	1.8174	19.0008	8303.0515	20992	2864.548	5	NA	0.0346020971767886	2	NA
55	54	4.0833	34.5589	44.7492	11.5602	1.946	14.6638	9133.117	17664	2845.546	3	NA	0.0557680434709947	2	NA
145	144	4.0833	32.3144	59.7892	6.6733	1.786	8.2109	11000.4513	22016	3261.0105	5	NA	0.103383439493512	1	NA
108	106	4.0833	33.9189	56.272	11.5446	1.7724	14.6638	16510.2541	34816	4385.2801	0	NA	0.243878605424956	1	NA
78	77	4.0833	33.8792	39.1579	9.2281	1.5096	10.2741	13525.7705	26880	3582.2033	1	NA	0.167776876593268	2	NA
51	50	4.0833	33.9218	47.025	6.6966	1.7834	9.0425	8889.071	18944	2866.9141	0	NA	0.0495450833198792	1	NA
79	77	4.0833	36.7558	31.4292	11.2412	1.7312	14.4111	13418.9627	26112	3462.6957	1	NA	0.165053370847514	1	NA
71	70	4.0833	34.9994	53.8925	11.9	1.705	14.6427	10988.4917	20480	3105.2165	9	NA	0.103078480124282	1	NA
115	113	4.0833	35.3281	62.884	8.5657	1.6305	10.6004	9648.9374	19456	2975.0529	0	NA	0.0689210137894286	1	NA
62	61	4.0833	38.5701	28.6396	12.7241	1.7606	15.6954	10811.9222	20480	2912.8856	3	NA	0.0985761118723848	1	NA
118	117	4.0833	38.9868	32.6114	12.7151	1.7363	15.7901	23878.144	60672	11041.8803	2	NA	0.43175337184402	2	NA
112	110	4.0833	37.1246	39.3263	9.1711	1.6688	10.211	11727.7031	23296	3150.9307	1	NA	0.121927726108442	3	NA
52	50	4.0833	36.547	52.6177	6.6549	1.8616	8.8004	8747.4833	17664	2934.3752	2	NA	0.0459347204580084	3	NA
100	98	4.0833	40.1293	20.4858	11.305	1.7704	15.0533	11125.6168	20736	3016.6159	1	NA	0.106575050578285	1	NA
75	73	4.0833	37.0047	42.8336	8.2178	1.6276	9.9267	20711.0244	39680	6412.527	1	NA	0.350994584301438	1	NA
29	25	4.0833	41.1463	18.3103	12.3248	1.8668	16.5165	14493.9401	25856	3439.4694	1	NA	0.192464356987627	1	NA
19	18	4.0833	38.8574	26.6237	7.3545	1.5026	8.2951	15737.1777	26368	3565.0419	1	NA	0.224165831476733	2	NA
166	164	4.0833	39.3609	39.3974	9.8116	2.0274	13.4637	10322.2643	21760	3170.7118	2	NA	0.08609026248588	1	NA
11	10	4.0833	41.3737	23.5944	10.9279	1.818	14.9796	11883.4013	20480	3057.1759	1	NA	0.125897894413599	1	NA
114	113	4.0833	39.4896	55.6719	8.5294	2.0411	11.0952	9690.1101	18944	3027.6653	1	NA	0.0699708817299555	2	NA
170	169	4.0833	42.0253	33.1538	11.7178	2.0305	13.6006	10492.0372	20480	3053.9823	1	NA	0.0904193233655475	1	NA
74	73	4.0833	38.3501	51.1773	9.5612	1.5566	11.2847	13480.1194	24576	3508.1567	1	NA	0.166612813358654	2	NA
111	110	4.0833	40.0032	47.3587	8.8626	1.773	11.9163	10767.3781	21760	3061.6452	2	NA	0.0974402761722819	1	NA
153	152	4.0833	41.9478	57.4223	8.0893	1.7904	10.9373	9073.5861	20736	2923.8033	2	NA	0.0542500574418853	1	NA
189	188	4.0833	44.5515	34.4427	11.987	2.4403	15.0217	9977.9005	21248	3094.2342	2	NA	0.077309285928646	2	NA
33	35	4.0833	42.9229	16.2285	6.8348	1.6948	8.5056	12654.5743	23040	3118.0002	2	NA	0.145562133321904	2	NA
204	203	4.0833	44.6891	36.251	10.0773	2.37	13.1163	10247.8074	21760	3057.7175	2	NA	0.0841916764747362	1	NA
165	164	4.0833	41.9782	49.5093	11.1963	1.7588	14.9375	9215.6392	19200	3017.491	2	NA	0.0578722875978495	3	NA
83	82	4.0833	47.3499	27.4768	11.8649	1.798	15.1059	12994.2746	23040	3145.349	1	NA	0.154224194696489	1	NA
157	156	4.0833	43.3299	42.8613	6.6096	1.9074	9.7162	9014.6392	20480	2958.6727	2	NA	0.0527469629034302	1	NA
20	18	4.0833	45.7304	24.108	7.6186	1.5817	8.9793	16461.7304	27904	3485.6235	2	NA	0.242641293395729	1	NA
160	159	4.0833	46.4617	38.1509	7.7581	1.7067	10.1373	9124.0208	19456	2977.5151	1	NA	0.0555360983044008	1	NA
158	156	4.0833	43.8035	49.4921	6.5195	1.7254	8.5793	8886.8123	20992	2805.2349	0	NA	0.0494874884398429	2	NA
154	152	4.0833	45.8856	51.6453	6.8741	1.7852	9.2214	8994.7763	17920	2847.8148	3	NA	0.0522404762771975	2	NA
64	63	4.0833	47.4069	25.4389	6.3992	1.6404	8.0109	10602.3022	19712	2914.4259	1	NA	0.0932309846960457	1	NA
120	119	4.0833	48.5965	29.0191	8.0235	1.454	8.5477	14639.2906	25344	3903.0074	2	NA	0.196170667967707	1	NA
1035	35	4.0833	47.9189	13.0188	6.4326	1.7871	8.253	13068.0816	23296	3242.1408	1	NA	0.156106208824455	1	NA
102	101	4.0833	48.9653	16.4798	11.1527	1.7749	14.6532	11011.1264	20992	3142.6624	2	NA	0.103655645233042	1	NA
91	1090	4.0833	52.0425	20.9139	11.7283	1.6429	13.19	14933.8101	29184	4096.9406	1	NA	0.203680658347498	1	NA
171	169	4.0833	52.2405	30.4653	10.5859	1.9077	14.8006	9947.9488	19456	2983.0568	0	NA	0.0765455437015324	2	NA
179	175	4.0833	54.4423	32.1296	10.5836	1.6537	12.2426	10672.0963	18944	2890.4587	1	NA	0.0950106733739301	2	NA
37	36	4.0833	52.2237	8.9909	6.1687	1.6291	7.6845	13108.9534	22272	3343.9367	1	NA	0.157148404077417	1	NA
21	17	4.0833	55.69	22.4325	12.8165	1.5921	15.348	15284.4993	26368	3584.5721	1	NA	0.212622927087927	3	NA
207	203	4.0833	55.2183	35.8222	11.1915	1.779	14.2638	10388.8768	21760	2931.5216	1	NA	0.0877888231386511	2	NA
161	159	4.0833	53.6794	37.7737	7.3991	1.6174	9.053	9193.3767	18944	2959.5407	2	NA	0.0573046132644689	4	NA
65	63	4.0833	54.5014	24.3315	7.8644	1.6013	9.432	10231.4286	19968	2870.9032	2	NA	0.0837740313597862	4	NA
192	188	4.0833	56.345	33.5813	11.9041	2.0557	14.8954	10124.0311	20480	2906.3943	3	NA	0.0810354887783489	1	NA
103	101	4.0833	56.1383	7.9937	11.7498	1.7968	14.5585	11224.3876	20480	3147.8669	1	NA	0.109093619833646	5	NA
87	86	4.0833	55.5785	26.1443	5.7619	1.6244	7.0319	13680.6707	23296	3422.7452	1	NA	0.171726696594415	1	NA
121	119	4.0833	56.5496	28.7578	7.453	2.5308	10.611	14293.5873	25856	3871.5995	4	NA	0.187355535328741	2	NA
38	36	4.0833	56.83	4.9208	6.7676	1.6508	8.4214	12268.8	21248	3175.7338	6	NA	0.135725225131545	5	NA
94	1090	4.0833	62.5098	18.9668	10.7965	2.0869	13.4321	13071.4483	24320	3292.5766	4	NA	0.15619205673813	3	NA
88	86	4.0833	60.5048	24.0389	5.3389	1.4176	5.7792	13401.5301	25344	3182.2335	5	NA	0.164608854751654	4	NA
228	227	4.0833	63.6448	69.6762	11.4325	2.1565	15.5586	27862.7767	60160	11709.428	4	NA	0.533358030428599	4	NA
124	123	4.0833	61.3711	26.2782	7.256	1.6704	9.053	14660.1674	25344	3392.5829	2	NA	0.19670300815965	2	NA
176	175	4.0833	62.6095	27.5629	10.0648	1.6949	12.8637	10933.6301	24320	3101.3514	1	NA	0.101679557172762	1	NA
211	210	4.0833	61.172	38.5855	10.2506	2.1454	14.4006	9240.5146	20224	2930.2458	1	NA	0.0585065886023448	1	NA
196	195	4.0833	65.558	26.8955	12.3008	1.8125	15.9059	10080.9107	21248	2891.8214	2	NA	0.0799359561865418	1	NA
218	217	4.0833	63.5538	49.1049	9.4787	1.9209	13.2427	11149.4308	20736	3224.9026	1	NA	0.107182286808498	1	NA
212	210	4.0833	67.2347	40.9778	11.6522	1.8639	15.7586	9379.6553	18688	2991.2321	4	NA	0.0620545550984083	3	NA
125	123	4.0833	65.6983	19.6743	8.8416	1.6997	11.0426	14489.5024	25856	3550.8508	2	NA	0.192351199508042	1	NA
225	224	4.0833	67.7565	42.9911	8.3033	1.7673	11.0005	11813.9713	22784	3046.3296	1	NA	0.124127489968159	1	NA
221	217	4.0833	69.4359	54.4005	10.7102	2.1622	15.7796	10930.6364	20480	3213.2177	2	NA	0.101603220433769	2	NA
181	180	4.0833	68.4912	19.6881	11.2614	2.2685	14.6427	12517.1301	22272	3087.3147	1	NA	0.142057426096209	1	NA
230	229	4.0833	68.4466	62.191	7.5083	1.8661	10.5794	13455.4109	23040	3549.9037	1	NA	0.165982768158595	1	NA
199	195	4.0833	73.1076	18.6051	11.2924	1.7106	13.7585	10025.72	20224	2932.7953	3	NA	0.0785286414720528	4	NA
127	126	4.0833	73.4507	13.9514	10.2235	1.8279	13.9901	16733.4236	28416	3855.2117	2	NA	0.249569233033867	1	NA
231	229	4.0833	72.2233	56.8771	6.8881	1.8025	9.253	14204.0683	26624	3763.5622	2	NA	0.185072878904265	2	NA
226	224	4.0833	74.6236	39.5595	7.8447	1.8965	11.011	11152.6424	21248	3297.9783	3	NA	0.107264179807447	3	NA
184	180	4.0833	76.6115	14.152	8.9457	1.765	10.5899	14304.4453	28672	3986.0974	4	NA	0.187632404858751	4	NA
128	126	4.0833	79.8711	7.5026	8.2263	1.6971	10.5689	23928.6056	53248	8216.8642	1	NA	0.433040098633074	5	NA
135	134	4.1667	5.944	35.1422	6.4801	1.5406	7.4108	29363.2727	60416	10826.9356	2	NA	0.571619369745401	6	NA
42	41	4.1667	11.5146	34.7125	14.5223	1.7727	19.1376	10453.1925	21248	3029.9208	2	NA	0.0894288173946156	4	NA
136	134	4.1667	11.8823	36.7969	6.8616	1.6651	8.6004	16838.0318	29952	3879.0289	1	NA	0.25223665089804	1	NA
139	137	4.1667	18.8438	38.9397	7.8549	1.803	10.6741	14604.8757	24832	3583.7331	2	NA	0.195293118033249	1	NA
44	43	4.1667	21.6872	36.9174	6.1295	1.8543	8.7056	11215.4002	21248	3153.3782	1	NA	0.10886444897216	1	NA
142	141	4.1667	25.0755	44.832	10.6528	1.7827	12.6111	12744.6544	23296	3367.4145	2	NA	0.147859097307008	2	NA
138	137	4.1667	25.454	42.9082	8.7536	1.6911	11.2952	17552.1044	32768	4360.1259	2	NA	0.270444879407434	2	NA
48	47	4.1667	26.0002	39.5479	6.5931	1.632	8.2003	10050.0539	20480	2969.0533	4	NA	0.0791491346988266	2	NA
7	6	4.1667	25.5826	13.139	5.8223	2.5972	9.1056	17049.0081	29952	4900.8971	4	NA	0.257616362541459	3	NA
45	43	4.1667	27.7408	37.4367	6.2514	1.8862	8.7162	10636.058	20736	3110.5447	2	NA	0.0940917281553486	2	NA
8	6	4.1667	27.4079	18.6345	6.0489	1.6972	7.3372	23267.7188	49152	7891.3359	1	NA	0.416188061636777	1	NA
107	106	4.1667	30.0737	46.0617	13.1089	1.5961	15.2006	18014.3158	37632	5015.2059	1	NA	0.282230866981872	3	NA
27	26	4.1667	29.1135	13.4505	7.0095	1.9685	9.3162	16845.3785	31744	4465.3591	5	NA	0.25242398534049	3	NA
99	98	4.1667	31.6887	18.4391	12.4794	1.5667	13.7479	11421.0107	21760	3081.2854	3	NA	0.114107337395453	2	NA
72	70	4.1667	31.3478	44.8843	11.5356	1.6177	12.9163	12181.3855	25600	3474.6781	2	NA	0.133496231621593	4	NA
15	14	4.1667	30.2666	19.5875	7.1944	1.523	8.1056	13358.5455	23296	3296.553	2	NA	0.163512784941406	3	NA
146	144	4.1667	31.2845	68.5072	8.892	2.3856	12.4216	8641.7356	17920	3048.1421	6	NA	0.0432382463376699	3	NA
49	47	4.1667	31.6205	42.4296	7.8885	1.6244	9.3899	8920.9686	19456	2846.5804	1	NA	0.0503584442998429	1	NA
143	141	4.1667	31.7394	52.3885	10.92	1.8271	14.5059	11887.2801	23296	3415.1359	1	NA	0.125996800430637	1	NA
9	4	4.1667	32.7557	25.7249	11.7341	1.8386	14.8427	33634.7688	65280	12315.5407	2	NA	0.680538794837169	1	NA
58	54	4.1667	32.2043	34.4743	13.8948	2.5006	19.5903	9464.4342	21760	3147.871	3	NA	0.0642163431070436	1	NA
28	26	4.1667	33.9108	17.8198	6.8464	1.7218	8.9793	14045.4865	24832	3424.2772	1	NA	0.181029181314088	1	NA
150	149	4.1667	34.0326	70.0004	7.8486	1.7314	10.232	7768.7572	18432	2973.897	0	NA	0.020978058520682	3	NA
16	14	4.1667	34.3234	24.3834	6.2774	1.7006	8.1161	14739.0921	30464	3926.167	1	NA	0.198715519174125	1	NA
78	77	4.1667	35.3736	40.0245	11.019	1.7157	14.3374	12952.6226	26624	3744.5965	1	NA	0.153162105023992	2	NA
145	144	4.1667	33.8726	61.2061	8.0397	1.9329	11.211	10039.5268	19456	3313.485	1	NA	0.0788807028302165	1	NA
56	55	4.1667	34.9894	43.4612	6.6243	1.6506	8.1793	8814.0438	18944	2893.2523	4	NA	0.0476319551561322	1	NA
115	113	4.1667	36.3373	65.1677	9.587	1.7026	12.0005	9097.4316	19712	3049.8324	2	NA	0.0548580968946255	1	NA
79	77	4.1667	37.9968	32.0855	12.1985	1.5419	13.7585	13613.8332	26624	3557.9899	1	NA	0.170022398637881	1	NA
108	106	4.1667	35.3356	57.5158	12.8188	1.7921	15.5586	14885.4127	29952	4194.8819	9	NA	0.202446566858117	1	NA
51	50	4.1667	35.7551	48.4947	6.5275	1.6831	8.3898	8787.5132	17152	2858.0388	2	NA	0.0469554479952479	1	NA
71	70	4.1667	36.7283	55.9149	13.7605	1.7055	15.9059	10971.7432	19712	2944.0899	2	NA	0.102651407981772	1	NA
62	61	4.1667	39.8981	29.2414	13.9595	1.6057	16.1902	10812.7542	22016	3019.2646	1	NA	0.0985973271467417	1	NA
118	117	4.1667	40.1751	32.9481	14.3234	1.5483	15.7586	22907.2973	51968	8959.2268	3	NA	0.406997627734541	2	NA
112	110	4.1667	38.2761	39.8961	9.1109	1.7678	10.7689	12526.4829	24064	3492.4507	1	NA	0.142295914339005	3	NA
167	166	4.1667	38.6252	37.7747	5.79	1.7622	7.3056	12102.0865	26368	3727.2131	2	NA	0.131474176283569	2	NA
19	18	4.1667	39.8068	27.4604	8.0132	1.5899	9.6846	14947.3391	24832	3178.6321	3	NA	0.20402563604795	2	NA
31	29	4.1667	39.62	19.4907	6.9443	1.8247	9.4215	13715.0212	25344	3285.4	2	NA	0.17260260438504	1	NA
75	73	4.1667	38.596	43.3425	8.6452	1.6333	9.9794	20509.7046	41216	6841.173	2	NA	0.345861104985937	1	NA
57	55	4.1667	38.1087	48.9846	6.5598	1.71	8.5056	8850.6931	19968	2943.7785	2	NA	0.0485664803418197	3	NA
52	50	4.1667	38.1957	54.6433	7.733	1.4883	8.2109	9103.4256	20480	2895.9342	1	NA	0.0550109386668561	3	NA
151	149	4.1667	39.5959	64.6289	7.9113	1.7331	10.0952	8329.2096	20224	2675.7691	0	NA	0.0352691059125552	1	NA
11	10	4.1667	41.8377	24.2828	12.4082	1.9362	16.6744	11451.1515	22784	3152.9872	1	NA	0.11487590150764	1	NA
100	98	4.1667	42.198	20.904	12.699	1.7244	16.148	11129.6584	20224	2991.4452	1	NA	0.106678107853335	1	NA
170	169	4.1667	43.6252	33.2094	11.5758	1.7203	14.1901	10920.8309	20736	2999.9871	1	NA	0.101353188735803	1	NA
114	113	4.1667	41.4142	57.7019	9.59	1.9342	12.8637	9299.3781	19456	2995.7526	3	NA	0.0600075565135385	2	NA
33	35	4.1667	42.5013	16.8829	7.1218	1.6659	8.8635	11554.3563	20992	3076.6872	2	NA	0.117507533895812	2	NA
74	73	4.1667	40.2818	52.3194	10.2456	1.7203	13.0427	12492.1388	22528	3588.8425	1	NA	0.141420169742798	2	NA
190	189	4.1667	42.8622	35.598	6.3654	1.7282	8.0635	10089.6084	21248	2939.1421	3	NA	0.0801577399506943	3	NA
168	166	4.1667	42.1742	42.0324	6.0946	1.7548	7.9477	10224.0636	18432	2917.3609	3	NA	0.0835862302832966	1	NA
111	110	4.1667	41.8174	48.2106	10.2396	1.5663	11.8321	10596.2135	18944	2919.0466	2	NA	0.0930757281564093	1	NA
205	204	4.1667	43.5719	37.3487	5.6329	1.8182	7.5266	10008.7049	20480	2962.9549	3	NA	0.0780947712620627	1	NA
153	152	4.1667	44.1604	58.0716	9.0346	1.7236	11.5794	9013.2945	19200	2900.7052	1	NA	0.0527126742262333	1	NA
165	164	4.1667	43.7919	50.369	12.3972	1.5982	14.7164	9320.1946	19968	2880.2899	0	NA	0.0605383591080728	3	NA
32	29	4.1667	46.0383	17.6845	7.0486	1.6702	8.8951	14336.6059	65280	3622.5308	1	NA	0.188452472109335	2	NA
84	83	4.1667	45.7975	28.4478	6.7068	1.5231	7.7477	13079.6522	23296	3342.206	2	NA	0.156401249032958	2	NA
157	156	4.1667	44.7086	43.0521	8.1968	1.7123	10.432	9032.331	18176	2862.8711	1	NA	0.0531980883732249	1	NA
20	18	4.1667	47.2246	24.2124	8.4795	1.682	10.6847	15342.597	25856	3380.0696	2	NA	0.214104367767026	1	NA
160	159	4.1667	47.9542	38.3171	8.1928	1.7494	10.9057	9445.3127	19200	2972.1272	1	NA	0.0637287615341863	1	NA
158	156	4.1667	45.6909	50.3526	6.8652	1.6507	8.5898	8685.4902	17408	2883.9104	4	NA	0.0443539504763487	2	NA
1035	35	4.1667	48.499	13.8776	6.7668	1.8514	9.453	12063.9287	25088	3189.9128	1	NA	0.130501185663546	1	NA
191	189	4.1667	48.5477	34.0964	6.2991	1.7677	8.5161	9738.1261	18944	3057.4538	1	NA	0.0711952478519815	1	NA
102	101	4.1667	50.1	17.3298	12.1449	1.9991	15.9375	10831.3025	21504	3084.1142	2	NA	0.0990702926195253	1	NA
64	63	4.1667	49.0621	25.6225	7.1743	1.5647	8.4319	10558.9613	19200	2881.7424	1	NA	0.0921258295465514	1	NA
206	204	4.1667	48.8284	36.2084	6.0003	1.7886	8.2319	10210.8645	19456	2986.6399	1	NA	0.083249664745117	2	NA
154	152	4.1667	48.2147	51.2333	7.3346	1.7689	9.8004	8639.1063	17664	2840.3458	1	NA	0.0431712014808588	2	NA
120	119	4.1667	50.8429	28.9749	9.028	1.5666	10.5583	14421.5035	24576	3209.4556	2	NA	0.190617286864444	1	NA
91	1090	4.1667	53.8932	21.2853	13.4652	1.8407	17.8218	13849.5546	28672	3676.7578	1	NA	0.176033088749439	1	NA
85	83	4.1667	51.8743	26.8466	5.9254	1.4294	6.4845	13172.7792	24064	2963.8245	1	NA	0.158775906310656	1	NA
171	169	4.1667	54.4753	31.2553	11.8555	1.9743	15.3691	9832.5041	19456	2943.3435	0	NA	0.073601804538598	2	NA
179	175	4.1667	56.4066	33.425	11.6166	1.5691	13.3164	9983.5953	18688	2960.3683	3	NA	0.077454498361829	2	NA
37	36	4.1667	53.8113	9.6292	7.0995	1.6223	8.6846	12104.9212	21760	3190.1183	1	NA	0.131546458661237	1	NA
22	21	4.1667	54.6396	23.1299	7.186	1.5076	8.0109	14415.3903	24576	3318.9813	1	NA	0.190461405596175	1	NA
161	159	4.1667	55.8776	38.9978	8.2348	1.5753	9.7373	9139.6151	18688	3009.154	2	NA	0.0559337393535659	4	NA
207	203	4.1667	57.6495	37.329	11.8132	1.9113	14.8112	10254.9197	18944	2803.4852	1	NA	0.0843730339216224	2	NA
192	188	4.1667	58.4452	35.4583	12.8676	2.0467	15.8428	10001.1801	20480	2932.1963	1	NA	0.0779028954249455	1	NA
65	63	4.1667	56.917	24.7702	9.1001	1.6085	10.3268	10462.3364	19712	2938.0999	2	NA	0.0896619788696072	4	NA
103	101	4.1667	58.1827	8.152	12.9522	2.1105	16.2112	11218.1195	21504	3029.2053	0	NA	0.108933788750476	5	NA
87	86	4.1667	58.0151	26.6258	6.4407	1.5975	7.7266	13108.6649	22784	3174.3698	1	NA	0.157141047579037	1	NA
121	119	4.1667	58.7956	29.9173	7.7851	2.1034	10.0952	14189.1804	24832	3560.5466	4	NA	0.184693250439001	2	NA
38	36	4.1667	59.0859	4.769	7.4805	1.6541	9.2425	11398.123	23296	3165.8606	2	NA	0.113523721007351	5	NA
23	21	4.1667	61.229	22.7067	6.629	1.4279	6.9371	14661.5357	23296	3122.5567	5	NA	0.196737898616263	4	NA
228	227	4.1667	64.856	70.4663	12.395	2.2217	17.3376	24844.5902	50944	10142.8804	4	NA	0.456396907041471	4	NA
94	1090	4.1667	65.4517	18.386	12.459	2.2864	16.527	12320.9376	22528	3225.2217	2	NA	0.137054688458847	3	NA
88	86	4.1667	62.7453	24.7483	4.3307	1.6472	5.3371	13047.4162	22016	3228.8883	2	NA	0.155579259148136	4	NA
124	123	4.1667	62.9873	28.2099	8.442	1.9555	11.2531	13691.3302	25088	3549.081	1	NA	0.17199850454755	2	NA
211	210	4.1667	64.4542	38.6475	12.2481	2.254	18.2113	9022.1503	19968	2904.3731	2	NA	0.0529384894024962	1	NA
176	175	4.1667	64.543	29.8	11.2432	1.7484	13.9164	10965.2042	21760	3182.0728	1	NA	0.102484669184872	1	NA
213	212	4.1667	65.8165	42.9588	5.974	1.7942	8.1161	9196.4099	18432	2992.0326	4	NA	0.0573819572190117	1	NA
218	217	4.1667	64.6261	50.2036	10.5267	1.9529	15.1901	9879.1518	21504	3136.9333	1	NA	0.0747912802040102	1	NA
125	123	4.1667	67.3065	19.9612	9.7263	1.6919	12.1058	14808.5983	30208	3634.6304	1	NA	0.200487866653107	1	NA
197	196	4.1667	65.9425	31.8047	6.4106	1.6686	8.1582	9641.1252	18944	2882.2978	0	NA	0.0687218095029721	2	NA
225	224	4.1667	68.8497	43.6593	9.4307	1.8023	12.4005	11287.9049	22784	3053.0527	2	NA	0.110713255585949	1	NA
183	181	4.1667	67.9572	22.2419	6.1204	1.7019	7.8951	12817.408	22528	3213.5374	3	NA	0.149714250653714	1	NA
222	221	4.1667	68.5776	55.699	5.5123	1.8876	7.7898	10117.5351	18944	3117.9126	1	NA	0.0808698464439462	1	NA
198	196	4.1667	68.069	26.0834	6.5533	1.7503	8.7477	10002.7918	23296	2960.1154	0	NA	0.0779439923692738	1	NA
214	212	4.1667	70.8613	40.132	6.5643	1.8462	8.7793	8910.5803	17152	3016.2779	1	NA	0.050093551710176	4	NA
230	229	4.1667	69.8873	62.4811	8.2746	1.9657	12.1374	11834.6158	26368	3525.0836	1	NA	0.124653906712706	1	NA
182	181	4.1667	72.2991	17.8922	6.4275	1.6527	8.0635	11921.7128	23808	2898.7904	0	NA	0.12687480424957	2	NA
199	195	4.1667	74.3345	19.2336	13.0357	1.9416	16.7165	9907.2645	19968	2958.9888	1	NA	0.075508129535039	4	NA
127	126	4.1667	75.243	14.138	13.0224	1.8605	17.0849	15379.8743	28160	3670.3646	4	NA	0.215054906404992	1	NA
231	229	4.1667	74.2562	56.7949	8.2225	1.7723	10.7373	13267.5765	24320	3403.3393	2	NA	0.161193154781573	2	NA
223	221	4.1667	73.9907	54.6369	6.589	1.8062	9.0425	10647.3946	20992	3196.1676	3	NA	0.0943808015679393	3	NA
226	224	4.1667	76.6322	39.8531	8.8401	1.9403	12.2216	10715.6176	20992	3116.8002	3	NA	0.0961204285660854	3	NA
184	180	4.1667	79.1271	14.1348	10.8339	1.7173	11.9163	14037.4841	28160	3677.4028	4	NA	0.180825127093518	4	NA
128	126	4.1667	82.0708	7.0565	10.0492	1.7589	13.2848	20106.5483	44288	7226.8619	1	NA	0.335580970955586	5	NA
135	134	4.25	6.0073	35.4039	6.7088	1.4444	7.3266	27682.9425	49152	8639.7686	2	NA	0.528772415174066	6	NA
42	41	4.25	11.5646	34.7175	15.809	1.7741	19.9587	10576.4726	27136	3178.0119	2	NA	0.0925723524237722	4	NA
136	134	4.25	12.5314	37.003	6.9751	1.5743	8.2846	15457.5858	24576	3418.5118	1	NA	0.217036481877581	1	NA
139	137	4.25	20.1488	39.2939	8.6821	1.7319	11.4321	13861.4807	23296	3296.953	2	NA	0.176337193897887	1	NA
44	43	4.25	22.6448	36.7971	7.1453	1.7543	9.6004	10634.6667	20480	3064.3378	1	NA	0.0940562512187946	1	NA
142	141	4.25	25.7081	44.7905	11.2974	2.0542	15.1375	12614.4979	25344	3371.6477	2	NA	0.144540220075221	2	NA
48	47	4.25	26.2329	39.588	8.2614	1.649	10.3162	10895.6735	20992	3008.8249	4	NA	0.100711696977259	2	NA
138	137	4.25	27.5747	43.792	10.179	1.5955	11.99	17348.6637	28416	3743.9175	1	NA	0.265257318991713	2	NA
7	6	4.25	26.8452	11.3988	7.2991	2.3046	11.2215	15783.6248	28928	4273.0052	4	NA	0.225350192017102	3	NA
45	43	4.25	29.192	38.3443	6.8157	1.5668	8.074	11154.1904	20224	2937.2264	2	NA	0.107303652457332	2	NA
8	6	4.25	27.9282	18.1108	6.5363	1.8296	8.8951	22137.4864	47104	6537.8278	1	NA	0.387368121188257	1	NA
107	106	4.25	31.3713	46.0065	14.5054	2.0061	16.6744	16148.0404	32000	4328.35	2	NA	0.234642471985817	3	NA
27	26	4.25	30.5804	13.4417	7.7353	1.9819	10.6952	14824.8189	27648	3948.2938	5	NA	0.200901477806033	3	NA
146	144	4.25	31.9343	70.1663	9.4013	2.4608	12.6953	8261.4129	18944	2993.3463	2	NA	0.0335403491926043	3	NA
99	98	4.25	33.122	19.1053	13.6308	1.7136	15.7586	10883.5057	20992	3089.9722	3	NA	0.100401428689613	2	NA
15	14	4.25	30.9321	19.1584	7.0193	1.6581	8.8109	11839.9235	22272	3167.3473	2	NA	0.124789248433504	3	NA
9	4	4.25	32.4361	25.7294	12.8659	2.2877	17.6113	30859.8589	65280	10305.807	2	NA	0.609781012572202	1	NA
72	70	4.25	32.9495	45.3603	12.3364	1.589	13.3058	11563.1392	23808	3254.5007	2	NA	0.117731490185656	4	NA
49	47	4.25	33.0731	42.8485	9.0609	1.5816	10.632	8954.9307	16896	2921.9584	1	NA	0.0512244482292177	1	NA
143	141	4.25	33.1094	52.7296	11.689	1.8596	15.2427	11957.5691	22784	2969.5563	10	NA	0.127789108626886	1	NA
59	58	4.25	31.8722	32.1278	8.1823	1.8928	11.5584	10283.5993	22784	3502.0965	4	NA	0.0851043387082197	2	NA
60	58	4.25	32.8209	38.8181	6.8197	1.6213	8.1372	10060.8331	18944	2858.2547	1	NA	0.0794239948975633	1	NA
16	14	4.25	34.6071	25.0477	7.4108	1.6686	9.3372	12769.9842	23040	3606.4238	1	NA	0.14850498511519	1	NA
80	79	4.25	35.9575	33.9276	7.0492	1.6001	8.6425	15364.6772	26880	3487.8787	2	NA	0.214667393609402	1	NA
78	77	4.25	36.3416	40.6014	11.5501	1.5614	13.6532	13648.5305	25344	3647.7689	1	NA	0.170907149526039	2	NA
150	149	4.25	35.9383	71.2427	8.6821	1.6789	10.9057	7224.834	15872	2851.7717	0	NA	0.00710849131258485	3	NA
28	26	4.25	35.7809	18.4335	7.2202	1.8477	10.0215	12737.8824	25088	3295.9774	1	NA	0.147686417213323	1	NA
62	61	4.25	39.6944	30.0037	15.1678	1.9892	18.6745	11565.7452	48128	4965.1274	1	NA	0.117797940912789	1	NA
115	113	4.25	37.3768	67.2785	10.5287	1.7079	12.7584	8976.6865	17920	2959.356	1	NA	0.0517792021545254	1	NA
56	55	4.25	36.7418	44.2544	7.2881	1.5942	8.7267	9435.8697	18176	2922.0808	4	NA	0.0634879732700599	1	NA
145	144	4.25	35.3997	62.5551	8.7149	1.6651	10.5689	10765.004	20480	3141.3265	3	NA	0.0973797386928937	1	NA
108	106	4.25	36.6907	58.6276	14.4902	1.9703	18.2218	14327.2744	27136	3563.7067	2	NA	0.188214526997962	1	NA
118	117	4.25	40.9899	33.3011	15.5109	1.6168	17.5165	20165.8462	46592	7212.1711	3	NA	0.33709301568791	2	NA
112	110	4.25	39.1114	40.3167	10.0379	1.6494	10.7162	12198.4754	22784	3548.3435	1	NA	0.133932009166345	3	NA
51	50	4.25	37.5036	49.3083	7.9483	1.6485	9.9478	8504.8889	17152	2863.2017	2	NA	0.0397487748408551	1	NA
19	18	4.25	39.6152	28.1425	9.4489	1.8491	12.0742	13503.4978	23808	3169.1102	3	NA	0.167208942168784	2	NA
71	70	4.25	38.238	57.0274	14.3134	1.9003	16.8744	10460.0674	20480	3073.9264	1	NA	0.0896041213485542	1	NA
12	11	4.25	39.2952	26.3375	7.1643	1.5576	8.5372	12045.889	21248	2992.399	1	NA	0.130041189047178	1	NA
167	166	4.25	39.3795	38.1617	6.4075	1.9412	8.2109	11855.4256	24320	3723.0906	2	NA	0.125184538463083	2	NA
31	29	4.25	40.667	20.7882	8.0898	1.8568	11.1373	12788.6276	22784	3074.41	0	NA	0.148980375555031	1	NA
75	73	4.25	40.161	44.0397	9.896	1.7458	11.6215	19991.8841	38912	6108.1986	2	NA	0.332657133861925	1	NA
100	98	4.25	43.7308	21.4968	14.0499	1.7023	17.5586	11057.7266	20992	3001.8174	2	NA	0.104843909689882	1	NA
57	55	4.25	40.1328	50.4249	7.4647	1.8015	10.2425	8816.6084	16640	2798.5119	1	NA	0.0476973502193726	3	NA
170	169	4.25	44.3863	33.5285	14.0722	1.7097	16.3902	11140.8504	26368	3156.2513	1	NA	0.106963494092041	1	NA
52	50	4.25	40.1064	56.8861	7.6544	1.6307	9.2425	9340.5011	18176	2797.9013	2	NA	0.0610561571474122	3	NA
81	79	4.25	41.4365	31.129	5.8712	1.5518	6.9687	14361.5227	24576	3486.2509	1	NA	0.189087828777722	2	NA
33	35	4.25	42.3389	17.8246	7.6747	1.7359	9.8846	11365.4185	20224	2990.5521	2	NA	0.112689784781139	2	NA
151	149	4.25	42.6841	65.5382	8.6848	1.7609	11.5584	7778.3898	18432	2904.6698	1	NA	0.0212236814194455	1	NA
190	189	4.25	43.3795	35.954	6.9298	1.6623	8.3372	10076.1212	19968	2944.0942	3	NA	0.079813828113786	3	NA
114	113	4.25	43.1801	59.1959	10.0068	1.9711	13.1795	9088.6134	20480	2844.9467	1	NA	0.0546332404855691	2	NA
74	73	4.25	42.1256	54.1325	12.8161	1.6944	15.6322	12012.5199	24064	3149.6557	3	NA	0.129190306100608	2	NA
168	166	4.25	43.5965	42.1369	5.9143	1.6987	7.1266	10193.8671	19712	3163.6968	1	NA	0.0828162458696895	1	NA
13	11	4.25	44.7635	23.4656	6.2902	1.6656	7.8319	12218.1505	26368	3260.7782	2	NA	0.134433707056371	2	NA
205	204	4.25	44.3966	37.4906	6.0478	1.6794	7.3161	10106.659	18688	2950.2474	3	NA	0.0805925153797225	1	NA
111	110	4.25	43.7367	48.9029	11.3998	1.6429	13.0742	10178.1643	21248	3060.6638	0	NA	0.0824158381651546	1	NA
153	152	4.25	45.8382	59.6655	9.7068	1.7216	12.7374	8660.205	17664	2898.6815	2	NA	0.0437091999292675	1	NA
20	18	4.25	47.8244	24.5641	9.7877	1.6444	12.1268	14539.1111	23296	3178.1741	2	NA	0.193616178090968	1	NA
84	83	4.25	46.9591	28.5933	6.8022	1.4579	7.5687	12995.8275	25088	3109.3188	2	NA	0.154263792292101	2	NA
32	29	4.25	47.8819	17.3829	8.464	1.5744	10.0004	13611.6547	65280	3671.3051	1	NA	0.169966848787897	2	NA
165	164	4.25	45.7059	51.4476	12.796	1.58	14.6532	9061.8851	19200	2933.9307	4	NA	0.0539516921471121	3	NA
160	159	4.25	48.9451	38.398	8.8153	1.7257	11.5794	9059.3745	17408	2955.7299	1	NA	0.0538876740367748	1	NA
157	156	4.25	46.7699	43.7028	8.3264	1.7444	10.6636	8617.0661	18944	2878.6273	2	NA	0.0426091956035954	1	NA
1035	35	4.25	49.0279	14.6245	7.7357	1.8249	10.3162	11728.7184	23552	2988.6921	1	NA	0.121953615372931	1	NA
102	101	4.25	51.1162	17.9788	13.1892	2.0299	17.4428	10919.4737	20480	3042.2967	2	NA	0.101318581319508	1	NA
158	156	4.25	47.6876	51.4285	8.1731	1.6228	9.6741	8613.1882	17920	2811.793	2	NA	0.0425103125357721	2	NA
191	189	4.25	50.074	34.1745	7.5219	1.7354	10.032	9812.0797	21248	2950.1457	1	NA	0.073081000152087	1	NA
64	63	4.25	50.5344	25.8844	8.0771	1.5121	9.1793	10830.0917	20736	2914.423	1	NA	0.0990394182755452	1	NA
206	204	4.25	50.2116	36.2505	6.4507	1.6716	8.2846	9946.2668	18176	2849.5384	1	NA	0.0765026541685174	2	NA
154	152	4.25	49.7792	51.9153	8.1457	1.7322	10.5794	8346.8736	17920	2959.4707	1	NA	0.0357195225065961	2	NA
92	91	4.25	51.9022	21.829	7.5505	1.9697	10.3162	14287.4122	29184	3619.9679	2	NA	0.18719807566446	2	NA
120	119	4.25	53.1142	29.179	9.999	1.5332	11.2321	13719.8725	23040	3114.0533	2	NA	0.172726308303896	1	NA
85	83	4.25	53.5426	27.2344	6.4305	1.4456	7.1161	12483.787	23296	3026.6536	1	NA	0.141207206126963	1	NA
172	171	4.25	53.8994	31.0005	6.6655	1.621	7.8845	10128.9186	18944	2872.8607	1	NA	0.0811601157656324	1	NA
37	36	4.25	55.2047	10.3571	7.6927	1.6265	9.4951	11663.6098	20480	3020.4015	1	NA	0.120293402858507	1	NA
22	21	4.25	56.0852	23.5334	7.5321	1.4722	8.253	14010.449	22528	3182.3403	1	NA	0.180135755622642	1	NA
179	175	4.25	58.741	34.305	13.3912	1.6354	15.7165	10212.9082	18944	3061.2235	3	NA	0.0833017773126692	2	NA
208	207	4.25	56.3599	37.421	6.83	1.5632	7.9477	10147.4331	18176	2942.343	1	NA	0.0816322193678952	1	NA
161	159	4.25	57.3131	39.7518	8.6803	1.5592	10.1689	9085.6149	20736	2979.9078	2	NA	0.0545567813507621	4	NA
193	192	4.25	57.2467	35.781	7.4728	1.5579	8.6004	10154.1444	19968	2862.4211	1	NA	0.0818033516645203	1	NA
65	63	4.25	58.8409	25.2551	9.1877	1.5054	9.9688	10999.3495	19968	2906.8495	2	NA	0.103355344554466	4	NA
93	91	4.25	58.7827	21.6025	6.833	1.7573	9.0951	12541.6296	21248	3095.762	1	NA	0.142682141978552	1	NA
103	101	4.25	60.2573	8.2224	13.7268	1.9654	16.6849	10553.9836	21504	3142.1202	1	NA	0.0919989025379374	5	NA
173	171	4.25	59.5129	32.6333	6.0165	1.7031	7.6951	9861.078	19456	3032.2982	1	NA	0.0743304140673833	3	NA
87	86	4.25	60.3681	27.0058	6.8831	1.737	8.4004	12792.3008	22528	3003.3966	1	NA	0.149074038951387	1	NA
38	36	4.25	60.8579	5.0575	8.4928	1.6011	10.1794	11015.9421	20992	3103.6719	0	NA	0.103778441382947	5	NA
121	119	4.25	61.3069	31.1206	8.4534	2.0394	10.8636	13435.5349	28416	3241.1713	4	NA	0.165475947493787	2	NA
209	207	4.25	62.3577	39.2155	6.3489	1.6371	7.6108	10577.0844	20992	3097.167	1	NA	0.0925879527901804	3	NA
23	21	4.25	63.717	22.8828	7.5331	1.7171	9.4004	13694.1366	23808	3006.6985	1	NA	0.172070065299901	4	NA
194	192	4.25	63.8788	37.3531	7.5122	1.6917	9.0635	9904.3159	18944	2867.5213	0	NA	0.0754329428067108	2	NA
228	227	4.25	65.9846	71.3218	13.2269	2.2805	18.0429	23430.7211	46592	8285.942	4	NA	0.420344478121539	4	NA
95	94	4.25	65.3642	20.3651	6.3627	1.7803	8.453	12390.3362	21760	3094.0876	3	NA	0.138824292231673	1	NA
211	210	4.25	67.2406	39.322	12.4588	2.1436	18.5797	8881.8221	18176	2928.2554	4	NA	0.049360242692131	1	NA
88	86	4.25	66.1658	24.4973	6.4349	1.6413	8.0109	15239.9054	27392	3650.5995	1	NA	0.211485821531258	4	NA
124	123	4.25	64.9507	29.7029	8.7418	1.917	12.5058	13032.2963	25088	3526.6961	1	NA	0.155193714885215	2	NA
213	212	4.25	67.1078	43.6124	6.4719	1.7564	8.6214	9433.2405	18432	2974.5216	3	NA	0.0634209309631615	1	NA
178	176	4.25	66.1871	33.4454	6.2921	1.8698	8.4635	10514.7861	18432	2850.9626	0	NA	0.090999400474706	1	NA
219	218	4.25	65.4554	48.6988	5.6393	1.8633	8.0319	9687.4024	19456	2860.7816	2	NA	0.0699018377415223	2	NA
220	218	4.25	66.2471	53.9318	5.3626	1.9032	7.8109	9364.0108	17920	3014.2365	1	NA	0.061655633993026	1	NA
225	224	4.25	70.3985	44.3452	10.3117	1.9251	13.9164	10346.118	19968	3135.401	0	NA	0.0866985110314684	1	NA
177	176	4.25	67.3589	27.8971	5.6111	1.7699	7.4635	10743.6953	22272	3085.8933	1	NA	0.0968363854276401	2	NA
125	123	4.25	69.3928	19.045	8.8358	1.7076	11.2005	14534.4962	24576	3535.8491	4	NA	0.193498502165932	1	NA
197	196	4.25	68.469	33.3801	7.0896	1.7107	9.2846	9082.4853	18432	2767.0894	3	NA	0.0544769792802961	2	NA
96	94	4.25	69.1747	15.3343	7.0346	1.6429	8.6635	11634.469	21504	3086.2082	1	NA	0.119550337874153	4	NA
222	221	4.25	69.8373	56.9176	5.4252	1.9313	8.0214	9571.7795	18432	3110.2134	1	NA	0.066953554634008	1	NA
183	181	4.25	69.7448	23.18	8.121	1.5789	9.5162	12405.2389	24064	3435.999	1	NA	0.139204298084029	1	NA
198	196	4.25	70.0656	26.9096	6.7466	1.7884	9.2004	9444.1739	19968	3021.5225	0	NA	0.0636997231274101	1	NA
230	229	4.25	71.3555	62.8014	8.9567	1.8974	12.6005	11355.7494	20480	3078.2122	1	NA	0.11244323116421	1	NA
214	212	4.25	72.9919	40.5191	7.0887	1.8049	9.5478	9077.6979	18176	2804.3818	1	NA	0.0543549047557087	4	NA
182	181	4.25	73.9874	18.0243	6.7032	1.7572	8.9162	11456.8312	21248	2993.1107	0	NA	0.115020728903993	2	NA
200	199	4.25	73.6554	21.1491	6.602	2.3211	8.5898	8954.6667	18176	2986.5333	2	NA	0.0512177164594698	1	NA
127	126	4.25	77.5908	14.032	12.7647	2.4398	17.506	14500.5604	28416	3469.2801	4	NA	0.192633168863619	1	NA
231	229	4.25	76.3526	56.7354	8.7958	1.6366	10.6004	12564.8461	23808	3311.2736	2	NA	0.143274142479885	2	NA
223	221	4.25	75.9696	54.7431	7.4944	1.7485	9.8425	10525.8439	22016	3256.2401	3	NA	0.091281364730457	3	NA
226	224	4.25	78.956	39.866	9.4036	2.1054	13.369	9876.3591	19968	2994.5107	3	NA	0.0747200687897111	3	NA
201	199	4.25	78.9617	17.9793	6.7307	1.8193	9.0109	9423.8505	18944	2997.7806	0	NA	0.0631814941528103	5	NA
184	180	4.25	81.6104	14.3528	10.5806	1.9886	13.6743	13394.5743	24832	3446.4275	1	NA	0.164431487918274	4	NA
128	126	4.25	84.2702	6.4091	10.2871	1.8418	14.3059	18970.184	38144	5790.3388	1	NA	0.306604672405106	5	NA
